# Supplementary material for: A second generation genetic linkage map of Japanese flounder (Paralichthys olivaceus)
Source: BMC Genomics. 2010 Oct 11;11:554. doi: 10.1186/1471-2164-11-554 (PMC3091703; doi:10.1186/1471-2164-11-554)
Supplement: Additional file 1 — Microsatellites in the BACE map. Linkage groups for males and females, marker names, primer sequences, GenBank accession numbers and annealing temperatures. [file 1471-2164-11-554-S1.XLS]

## Sheet: JF_Table1
Linkage Group (female)	Linkage Group (male)	Marker name	Primer sequence (forward)	Primer sequence (reverse)	GenBank Accession No.	At (℃)
JF-1F	JF-1M	KOP46	AGAGTAACTACAGGAACTGCC	CAGTGCCCAACCTCTG	EU307237	55
JF-1F	JF-1M	Poli100TUF	CTGTTGTGAACTTGTCTGAGCGAGA	TTCCGTGTCAGTATGCTAATGGAGG	AB459386	55
JF-1F	JF-1M	Poli1052TUF	TACCTCATTACGGGATTTGTGAGG	CCTCCCTGTGACCAAAAGAGAAACT	AB458932	62
JF-1F	JF-1M	Poli1064TUF	GAACCTGCCCAAATCTAACAGTGA	TTGTAGCGACCCTGTGAAAGATGT	AB458937	62
JF-1F	JF-1M	Poli1076TUF	GGTTTAACGGTAGAGTTTGCACAGC	GGAAGCCACTACCATACCAATACCA	AB458945	62
JF-1F	JF-1M	Poli110TUF	TTGTGTAACTGTTCTGAATGATGTCCC	GCGTCCCACCATCTTTACATACATC	AB459394	65
JF-1F	JF-1M	Poli1131TUF	GCATCCAACCCCTGTACTTAACATC	GGTATCCCGTCTGGAGCTGGTT	EF112923	62
JF-1F	JF-1M	Poli1151TUF	CGAGGTAAAACAACAATCGTCCAG	AGGAGGCACAAGAGACTAAGCTGAA	EF112936	62
JF-1F	JF-1M	Poli1163TUF	GTGGGAAGGCAAACAGATAAGAAG	GTCAAGACAGACAAGCCCCAGTAAT	EF112943	62
‐	JF-1M	Poli1172TUF	CACGTCCTGTATGTGCTGCTTAATG	CCATGGCACCATTTCCAAGATA	EF112948	62
JF-1F	JF-1M	Poli1181TUF	TGCCTAAAAGTGAGGGATGA	CAGGCTGATGTGAAAGTATTGC	EF112955	62
JF-1F	JF-1M	Poli1216TUF	ATTCAGAGCAGATGTGAGTGCAGC	GAAATGGCTGGAATCGATAGTCAC	EF112981	62
JF-1F	JF-1M	Poli1259TUF	CATCCACTGAAGTTCACATGTACGC	CCTGGTTGTTTTGTCAATGAGGTC	EF113015	62
JF-1F	JF-1M	Poli1264TUF	GCCTGGATCAAAGCCAAACATT	CGCCCAGAGACGACTCAAAAT	EF113020	62
‐	JF-1M	Poli1299TUF	CAGCTCTGCTGAACAAGTGTTTG	GACACGGCATTGCATTACAC	EF113049	62
JF-1F	JF-1M	Poli1303TUF	AACAATCCTGTGAACCCATAGACCC	TGTATGTAACCATGAGACACTGGGC	EF113052	62
JF-1F	JF-1M	Poli130TUF	GCGGTGAGGACTTTATTTCTGGACT	GTGGTACTGCAGAAAAGCGACTGTT	AB037996	65
JF-1F	JF-1M	Poli1321TUF	TCTCATCCAGGTTCAGGTCAATCTC	ATACTGCAATGCATTCTGGGC	EF113068	62
JF-1F	‐	Poli1357TUF	ATCATGGATGCAACAGTTTGGG	TGCCTGTCTGTCTCTCACTCTCTGT	DQ888930	62
JF-1F	‐	Poli1363TUF	ATTTGACCCTCTCAACACCAGAGTC	GTCTGCTCACAGCACCTGAGCTAC	DQ888935	62
JF-1F	JF-1M	Poli1387TUF	CTCACAGGTGCTCATTGAGAGGAT	CACAGGTTCCCATATAAACCTCCAG	DQ888955	62
JF-1F	JF-1M	Poli1395TUF	CAGATGAAATCCAGCACAGCATC	ACCACAGAGTATGCAAACCTTCTCC	DQ888960	62
JF-1F	JF-1M	Poli1396TUF	ACATGTGACAGCTCGTGAGGC	AGGATCACAGCCACAGTTTGGAC	DQ888961	62
‐	JF-1M	Poli1428TUF	CTGAGCCTCTTGACAACAAAGACA	CTTCACTCACACTTCACCTCTTTCAC	DQ888993	62
JF-1F	JF-1M	Poli1429TUF	TCACACCACACAGGAACAAAGAGAC	AAAATCGTCCTACCTGCTCAACTGG	DQ888994	62
JF-1F	JF-1M	Poli1442TUF	GGGAACAGTTATGACTCTGAAGCCT	CTCATCGTATCCTGCTCTCCCAT	DQ889007	62
‐	JF-1M	Poli1447TUF	GTTTTCCCGCCCTCTGTGATTAT	CTCTTCTAAAGGCTCCATCCATCTG	DQ889012	62
JF-1F	JF-1M	Poli1461TUF	GACGTGATTGGCTGAGACCG	CATGAGTGTGCATGTGTCATAGACC	DQ889025	62
‐	JF-1M	Poli1486TUF	TGGTAGCTGATGCATGAAGTGAGA	GGGCTACACAACAGCTCTGTTTCA	DQ889049	62
JF-1F	-	Poli1561TUF	CTGCCACCACTTACAGTACACCAAC	GAAACATGACACCACTGTGATGGAC	AB458960	62
JF-1F	JF-1M	Poli1745TUF	CTGCCAACCTTAGATTGAACC	TCCTCACTCCATACGGTCTATCCTC	AB459037	62
JF-1F	‐	Poli1760TUF	TCCTCACTAAGATAGCTGTACACACG	GGCTCAGTCAAGAGGAGGTGATATG	AB459051	62
‐	JF-1M	Poli1764TUF	GGATGTGTAGTGAGATTGTATGGC	TGAAAGCAGAACCATCCTTTCG	AB459055	62
‐	JF-1M	Poli1767TUF	GGCTATCTTGAGCAGTAGGACATCTG	CTAGAGGTCGCATGGGATAAGTCAG	AB459058	62
JF-1F	JF-1M	Poli1791TUF	CGAAGCACAACAAACCCAAGGTA	CTTCCCCTGGAATGAAAGAGAGAGT	AB459079	62
JF-1F	JF-1M	Poli1823TUF	CTACTGGACCAGAGAAGGCCTTAAA	TAAGCTTACAGGGAGAAACGCACA	AB459108	62
JF-1f	JF-1M	Poli1832TUF	GGAACAAAGGCAGGATTATTCAGG	ACACTCAGTTCACCATGCCAGTGT	AB459117	62
JF-1F	‐	Poli1855TUF	GCCAATCCAAACCATACAATCTGG	GCCCCTCTGGAAGGCATATCA	AB459135	62
JF-1F	JF-1M	Poli1875TUF	ACTGACAAAGACATAACCCCAGCAG	GTCAGGTTTCAACACAACTCTTCCC	AB459150	62
JF-1f	JF-1M	Poli1880TUF	TCTCTCCCTCACACTCTCACTCTCA	CTCTAATTGCAGACTTGTGGGTTCC	AB459154	62
JF-1F	JF-1M	Poli1914TUF	ACGTTGCTAACCTAATTCCAGAGCC	CTCAATCGCACGCATGTGAAC	AB459184	62
JF-1F	‐	Poli1938TUF	ATCTGAGCAGCCCTAGAGAAATGTG	GAAACATGACACCACTGTGATGGAC	AB459203	62
‐	JF-1M	Poli1969TUF	GACCATGTGTTCAGGATGTTTGTG	CTATTCAGCTGGTGAAGAAAGGACC	AB459228	62
JF-1F	JF-1M	Poli2025TUF	CCACATCTACACACTGACAATGCAC	CAGGGACCTTTACTTGTACTTCAG	AB459262	62
JF-1F	JF-1M	Poli213TUF	GGCCTCACTCTGTTTGTCTGTCACT	TTATGTATAGGCCGATGTTTGGACG	AB459479	62
JF-1F	JF-1M	Poli27MHFS	AGCTCAACAGGAATCTCTC	CTGGTATGGTAAAAACTCA	AB459327	55
JF-1F	JF-1M	Poli403TUF	CTCTCTCTCTCTCCCCCTCC	CTGGGGGTCAGTGTTTGTCT	EF112609	58
JF-1F	-	Poli41MHFS	GCTCAGGTAATAAAGGTAGAT	CAGACGATGAAACAAACAAAT	AB459334	55
JF-1F	JF-1M	Poli450TUF	GATTATGCCGAGGCATGG	GTGTGACCTGTGACCTGCAG	EF112651	58
JF-1F	-	Poli45MHFS	AGGAGAGCTCCAGACCTGAC	AAACCAGTCGGACCAACTTA	AB459285	55
JF-1F	JF-1M	Poli475TUF	GGTTAAGTTAGCTTGTGTCCCG	CACTGAGACATCATCTGGAAGC	EF112673	58
JF-1F	JF-1M	Poli482TUF	GACGTGGTCAGGTGTGGTC	GCTTATCCTGTTGTTTTCACCC	EF112680	58
JF-1F	JF-1M	Poli486TUF	AACTGACATGCACTGCAAGG	GTGGGAATGATTTTCCATGG	EF112684	58
JF-1F	JF-1M	Poli49MHFS	ATCAGCATGGGTTTGTTTGT	TTGTATGGATTTCCCTGTGT	AB459289	55
JF-1F	JF-1M	Poli601TUF	CAGGAGGAGGCTGACAAATC	CAGGAGGAGGCTGACAAATC	EF112585	62
JF-1F	JF-1M	Poli632TUF	TAGACATGACCACAGGGCTTT	TAGACATGACCACAGGGCTTT	EF112596	62
JF-1F	JF-1M	Poli6TUF	CATGGATACACTCACAGACACA	CGATCAACGCTGCTGATG	AB037979	62
JF-1F	JF-1M	Poli76MHFS	ACTGCAACCTGACTGAACTG	TAAACAAGACAAACTGAATG	AB459302	55
JF-1F	JF-1M	Poli770TUF	CAAATGAACCTTGGATGAGTGAGG	CGGCTTGAATCCACAGACACAT	EF112742	62
JF-1F	JF-1M	Poli776TUF	TGTTGTGCAGTCATTCAGATCG	GATGACTGATAGGTGAGGTGTGGTG	EF112745	62
JF-1F	JF-1M	Poli77MHFS	TGGGAGGACAGAGGAAGAGA	CAAGGGCCCAGAAAATCACT	AB459339	55
JF-1F	JF-1M	Poli784TUF	GCAAAGTGTGAGCATGTGTGTACTG	AGTTCAGAGCAGTGTCCACCAGAAA	EF112749	62
JF-1F	JF-1M	Poli785TUF	GCAGTTGACACGGAGAAGAAAGAA	GGATGTCCTGTAATCTATAGTGGGC	EF112750	62
JF-1F	JF-1M	Poli835TUF	GACCTTGGAAGGAAGTGGAAATGT	CAGAGCAACGCCTCAAGGAAAC	EF112790	62
JF-1F	‐	Poli842TUF	TCACTCACTTCACACCTGTCTCTCC	AAAGCAGCATGGCTGTATGAGC	EF112797	62
JF-1F	JF-1M	Poli9-22TUF	TGGTCGATTAATCTGTTATCAGCTCTG	CCCCAACTGTCTGTTTCTGTGAAAA	AB459351	60
JF-1F	JF-1M	Poli930TUF	GGAACAGAGAGAAGGCACATTA	CTGTGGATGAGGAGTGCTGC	EF112860	62
JF-1F	JF-1M	Poli944TUF	GGCGTAAACGATGTTTGCGTTA	GTAGCCTCCCATTGACACGG	EF112870	62
JF-1F	‐	Poli967TUF	TCTCAGCCTATCTGAAAGCAGGACT	AGGTTACAAAGAGAGACAACGCTCC	EF112893	62
JF-1F	-	Poli9-67TUF	ATCTGGCCTAAACCTAAAACAAACACA	ATGCATTCTCACCTACATCTCAGGC	AB459356	62
-	JF-1M	Poli-RC12-TUF	AGGATGCAGGCTGCTTTG	ATTGCCTTTTTTGCCATTTG	AB030936	60
JF-2F	-	KOP12	CTTGGCTGTCAGGAAACTGTG	CTTCCAGCAGCAACAGGTTTAC	AY328968	62
-	JF-2M	KOP15	ACTGGATGCCTCACTTATACC	GATTCTCACGTTTCCATGTC	AY330522	62
-	JF-2M	KOP21	TTGAAACTGGATGCCTCAC	TCTCACGTTTCCATGTCAG	AY328976	62
JF-2F	JF-2M	KOP27	TCCTTCACACTAATGGAGTC	GTCCGAAAGGAAAACTAGG	AY328982	62
JF-2F	‐	KOP8	ACTTCACCCCAGAGACAAGCC	GGCTGTCAGGAAACTGTGGAG	AY328964	62
JF-2F	‐	Poli1018TUF	CTCCACCGAGGCTTAACACTCTC	GCAGCCAACCTGTTAATCCTTT	AB458912	62
JF-2F	JF-2M	Poli1040TUF	CTCACGTATCGCACACATGAATGA	GATGGAATGTCAGGAAGGCAAG	AB458925	62
JF-2F	JF-2M	Poli1044TUF	GGTTAATGGAGTACTGGCCAACAAG	GAGTCTGGGCCACAACAAAATGT	AB458926	62
JF-2F	JF-2M	Poli1063TUF	GGGTTTATCCAACACTTCATTCCC	ACTTGTGTAATGTGAGTGGGGTGG	AB458936	62
JF-2F	JF-2M	Poli1077TUF	CCTGCTCACTCACTGTTCGTACTCT	ACAGGAGTGAATGATGGAGACGAC	AB458946	62
JF-2F	JF-2M	Poli1136TUF	CACACTGATCCACATGTTTCCTTG	GTTGTCATCGCTGAGGAAGTGACTC	EF112927	62
JF-2F	‐	Poli1201TUF	GTGATAAATGCCACACTCTGCCTC	CTTGATTACAGGATGGAATGCTGC	EF112968	62
‐	JF-2M	Poli1250TUF	AACATGTTTAGACTGGAGCGCTGA	AATCTGCTCCTCATATGACCCTCTG	EF113008	62
JF-2F	JF-2M	Poli1254TUF	ACCATGGGAACTGGTTAGGAGAGG	GTGACTCACTTTTGATTCCACTCTGC	EF113010	62
JF-2F	‐	Poli1274TUF	AGCATGCACACAAGTACGTTCAGA	AGTCAATGGAGCAGATTCGCAG	EF113028	62
‐	JF-2M	Poli1279TUF	CAGGCTCTCTCCTGGTTAACTTCTG	GCAGTAGAAACACCTGTGTGGTCA	EF113032	62
JF-2F	JF-2M	Poli1292TUF	TCACCTTCTCTGGAAGAACTTGACC	CTACAACACGGCCTGGTGCTAACT	EF113043	62
JF-2F	‐	Poli1358TUF	TTAGTCCACACGGTCCTTGTTCTTC	GGCCTAAACCAAGGACTCAGC	DQ888931	62
JF-2F	‐	Poli1382TUF	CAAGGGTTGCTGTTGCTTACATTC	TGTGTGGGGGTGTAAACTATGTCTG	DQ888951	62
JF-2F	‐	Poli1404TUF	CACTTCTGCCCCCACTATGTTACTT	GTGATCCCAATCTGGGAGGATTT	DQ888969	62
JF-2F	JF-2M	Poli1413TUF	TCCTGTCAAATCAACTGTCACACG	CACCATGTAGACTTATGAAAGCCCC	DQ888978	62
JF-2F	JF-2M	Poli1514TUF	TTCCTCGAAGGACACTCAGCAC	GAGAAGCACAGACGCACTAAACAGA	DQ889073	62
JF-2F	JF-2M	Poli1541TUF	GAATGTTGTCTGATCCTGTGGCTT	GGATTACAGGGGAACAAAGCACC	AB458958	62
JF-2F	‐	Poli1720TUF	ACTCTCATTACTGTCCCAAAGGCTG	CTTAAGCTGGAGGGTGTGTATTGGT	AB459017	62
JF-2F	JF-2M	Poli1762TUF	GGTCATTAGTGTTTCTGGAGGTGATG	CAAGAGAACCAGAACAGAACGA	AB459053	62
JF-2F	JF-2M	Poli1771TUF	GAAGCGTGATGGACTCAACTTGTACT	CCTGCCTGGGCACAAGGTAT	AB459061	62
JF-2F	JF-2M	Poli1775TUF	ACCCTTTGGTGTGTGTTAGGATGTG	CTCTGCCACCTGTGCTCATTG	AB459065	62
JF-2F	JF-2M	Poli1829TUF	GACCCATGTTCAGATTCACACACAC	AAGATGAAACAGGGAAGGAAGTGC	AB459114	62
JF-2F	JF-2M	Poli1881TUF	ATTACCGCAATTACAGGGCAAGAG	GATTCAGCTCGTTCTTCAGGATGAC	AB459155	62
JF-2F	‐	Poli1883TUF	CTCAACACCTCCTTCAACTTCATCC	AACAGAAGCTACGAGTCAAACCAGG	AB459157	62
JF-2F	JF-2M	Poli1941TUF	ACCTTATTCTCCCATGGTGCATTC	GATGGAGAGAGGCTGTGTTGTTATG	AB459206	62
JF-2F	‐	Poli1960TUF	ATCATGCTGTGGTGGAGGGTTTA	ATGGAGGGGAAACACAGACCTC	AB459222	62
JF-2F	JF-2M	Poli196TUF	GAGAGGGGGGTTGATAGCATTAATG	ATTTCATGTCCTTTTCCCCTCAAGA	AB459465	55
JF-2F	JF-2M	Poli1981TUF	CCCTGATGTTCAGATACACAACCTG	ACAGATACTGGCCTATGGTTACGGA	AB459238	62
JF-2F	JF-2M	Poli2004TUF	GAATTAGACGGAAGCTCAGAGGAATG	TTAAAGGAGAAAAGAGAGGAGGGGG	AB459247	62
‐	JF-2M	Poli2018TUF	TATAAGAGAGAGGAGTGTGCACGGA	CATCTGTGGAGAAAGAGAAAGAGCG	AB459257	62
JF-2F	JF-2M	Poli20MHFS	CAAGCATCATTTTTAGGTTTA	CTCGCATATCAGCCGCCACAG	AB459324	55
JF-2F	JF-2M	Poli23TUF	CACAGTGTCACAAAGTGGTGGTTG	GGGGTGTTCTGTGTCATGCTGAG	AB037985	62
JF-2F	JF-2M	Poli30TUF	GAGACAACCCCCCAAGAAAT	ATCAGGGTATTGTTTTTGCCC	AB037988	58
JF-2F	JF-2M	Poli432TUF	AGAGATGGCAGTCATCCACC	TCAGTGTGTCTCTGTAGCTGCC	EF112636	58
JF-2F	‐	Poli455TUF	TTCCTCCAACAGCAGTACAGG	TGGTACAAATGACACAATGACA	EF112656	58
JF-2F	JF-2M	Poli484TUF	CAGCCCCTAAGGGTATGGAT	GATCAAACCCCCAATGTCC	EF112682	58
JF-2F	‐	Poli618TUF	GTTCTGAGGGGGAAACACAA	GTTCTGAGGGGGAAACACAA	EF112592	58
‐	JF-2M	Poli641TUF	CATAAAGGAGGGAGGCGAAT	CATAAAGGAGGGAGGCGAAT	EF112599	62
‐	JF-2M	Poli744TUF	AAGTGTCACTGTGTGATGAAAGGC	ACACATGGAGACAATGGCTTTGC	EF112729	62
JF-2F	JF-2M	Poli746TUF	TATAGATCCATCTGTGTCGAGGTGG	GCCCTAGAGACCAAAGAGCAATACA	EF112731	62
JF-2F	JF-2M	Poli749TUF	TCACATTCAGCACGCACTGATAAC	GCTGCTAGAGGAGCAACATGTCAGT	EF112732	62
JF-2F	JF-2M	Poli798TUF	AAGTACAGACAGACTCCAGAGGCCC	CAGCAGGCAGAGAGGAGAAAATAGA	EF112758	62
JF-2F	JF-2M	Poli824TUF	GTGATGGAGAGAGGCTGTGTTGTTA	ACCTTATTCTCCCATGGTGCATTC	EF112781	62
JF-2F	JF-2M	Poli853TUF	CTGGTGAGAAGTGATGAGAGGACAC	AGAGGACGGAGCTAAAGACGACAAC	EF112807	62
JF-2F	‐	Poli866TUF	TGCTCAACGCTGGAGTTACAAAGT	CTGTACTGACATAAATTCCCTGGGC	EF112814	62
JF-2F	JF-2M	Poli880TUF	ACAAGAGGAACTTGTAGCTGTGGC	GCCTGTTGTTTCTTTCCTGGAAGT	EF112828	62
JF-2F	JF-2M	Poli88MHFS	GCAATAACTTCCACATACAC	TCCACATCCTCGCTACACAA	AB459307	55
JF-2F	JF-2M	Poli896TUF	AAATTCGTAGCAGTGAGGAGAGGG	AGCCTGTTGCTGTCAATCATCA	EF112840	62
JF-2F	JF-2M	Poli899TUF	TGTGTACAGGTAAGCGGTAGGAACA	TGTGCAGTTGTTAGTCTGTCCCTGT	EF112842	62
JF-2F	JF-2M	Poli916TUF	CACAGTGTCTATGTGGGTGATGGAG	GCCAGGGTTTTCTCTTGCTCTTAAC	EF112853	62
‐	JF-2M	Poli925TUF	CCGCTATTAGCTGCTGAACAAGAAG	TGTCTCTCTGACTACGGAGCAAAAC	EF112859	62
JF-2F	JF-2M	Poli976TUF	CTGCAGATGTTTGCACATGATGG	ACTATCTGCACTGAGAGGTGATTGC	EF112901	62
JF-2F	JF-2M	Poli99MHFS	GGGCATGTCTTCCTGTCTGG	GGCTTTGTCTGTGTCTGAGT	AB459311	55
JF-3F	JF-3M	KOP2	GCGACTCTCAAAAATCCGTCAG	GGACTTTGTGGGGTTTCAGGA	AY328958	62
-	JF-3M	KOP20	TTAGTGATCCTCCCCAAACG	GAAGTCCAGCTCAACAATGC	AY328975	62
‐	JF-3M	Poli1017TUF	CAG ATA GGA GCA GAT GCC CTG AA	CAA CCC ATA TGG TGC TCT GTC ATT	AB458911	62
JF-3F	JF-3M	Poli1023TUF	AGA AAC ACA GGG AGA GGG AAG ACA C	GCT CGA GAA AAG AAA TAC ACC CAG AG	AB458915	62
JF-3F	JF-3M	Poli1103TUF	CTT TTC CTA CCA GCA TCT CTC CTC A	ACC TGC TCT TTC TCC ACC TCT TTC T	AB458949	62
-	JF-3M	Poli1106TUF	GCA CAC ACA CAT GTT CAC AGC TAG A	GAG AGG GGA CAT CTG TTC TCT ATG G	AB458951	62
JF-3F	JF-3M	Poli1108TUF	CAC ACA GCT GGG ATA AAG AGT GA	GAA AAC ACG AGG GAA AGA GTG TGA	AB458952	62
‐	JF-3M	Poli1156TUF	CTG ATA GGC TGT GCA GGA AAA GAC	TTC CCC ACT GCA CAT GCA TAA GT	EF112938	62
JF-3F	JF-3M	Poli1167TUF	TGT TTC TTA CCT GTG ACC TGC AGA C	AGC GAG AGG TGA CGT TAC AGT GAA	EF112945	62
‐	JF-3M	Poli1256TUF	GTG TTG GCA TCA CAG ATC AAA GG	ATC TGT GTT AGT GTG GAG CCT CAG A	EF113012	62
JF-3F	JF-3M	Poli1289TUF	GGA CCC CTG ATC TGC TTT GTG	AAC TCA ACA AAC CGG CTG TGA C	EF113040	62
‐	JF-3M	Poli1368TUF	CCA TCC ATC CAC CTC TGA TTC TTT	CCT TGA CAT GCT GCT GTA ACA CAA	DQ888938	62
-	JF-3M	Poli138TUF	CCC GTC TTT AGT TTT TTC TTC TTG ACC	CGG GAG GAA AGT CAG GTC ATT AAC T	AB459412	60
JF-3F	JF-3M	Poli13MHFS	TACATCCTGGTCTACACA	AAATACAGCTCTTGAATA	AB459320	55
JF-3F	JF-3M	Poli13TUF	CAC CTC CAG GTT CTA CAG TCG	TCC TGC ACA GAG GAT GAA AA	AB037982	62
JF-3F	JF-3M	Poli1402TUF	GAT CCT GCA CTG TTT GTT GGA TCT	GAA CTT GGC ACC TTG AAC CAA AAC	DQ888967	62
JF-3F	JF-3M	Poli1431TUF	CAC TCG AGA GCT TTG ACA ACA TCT G	GCT GAA GGC TGC TCG TTT AGA TTT	DQ888996	62
‐	JF-3M	Poli1455TUF	GCA TGC ATC ATC ATG TCC TCT CTT	AGG AGG AGG AAA GTG TCT GAA CTG A	DQ889019	62
JF-3F	JF-3M	Poli146TUF	AGA ACA CAC AGG CAT GCT CAC AG	CAG TGA CAC TTG CTG AAA TTA AAC TGG	AB459420	55
JF-3F	JF-3M	Poli1477TUF	GTG ATA GAG TGG GCG GGT CTT AGT	GAC ACT GAG CCA CTC TCC TCA GAC T	DQ889040	62
JF-3F	JF-3M	Poli1495TUF	GCA GCA CGA TAA GAG CAT ATA ACG C	CTG AAG CAG TGA CTC TGA GAG GAT G	DQ889056	62
JF-3F	JF-3M	Poli153TUF	TCC CAG ACA CAG AGA GGA ACA GTG	ATG GTG GGA AAA CAA AAG TGC AC	AB459427	62
‐	JF-3M	Poli1687TUF	ACA CCT GCT CTC CAG ATG TGT TCT T	AGG TGA GGA GAG TTC ACA AAG AAG G	AB459000	62
JF-3F	JF-3M	Poli170TUF	CGT AAC TGA TTC AAT GCA TGT ACA GTG	GGA CAC ACT GAG GAG ATA CCC CC	AB459441	62
‐	JF-3M	Poli1796TUF	GTC CTC ATG GGG AAA GAG AAA ATG	CTG GTC CTG GTC AGT TCT GGA	AB459059	62
JF-3F	JF-3M	Poli1810TUF	CGT TGT CAT TAC TGA CGC TGA CAA	GCT GGT GAG TTC CTC TTG TTT TAC	AB459096	62
JF-3F	JF-3M	Poli1821TUF	CCT GAG GGA AAG GTA ACA GCA TAG A	GTG TTG ATA CTG TGG CGA CAA ACA	AB459106	62
JF-3F	JF-3M	Poli1826TUF	AGA GTG GAT ATA CGC TCC TCC CAA	GCA TCA CTT GAA GAC ATT CTC CTG	AB459111	62
JF-3F	JF-3M	Poli18-2TUF	CGC TTG TTC TTA TGG GAA GGA GAC T	TCC TTT GCA GAA CAT ACA TTA GTC ACA	AB459372	55
JF-3F	JF-3M	Poli1831TUF	GAT TCC AGC ACA CGA AGG TGA C	TTA CAC AAG ACG AGG ACC TCT ACC C	AB459116	62
-	JF-3M	Poli18-51TUF	ACA TCT GAT CAG CAG TGA TCG TGT C	GTC AGG AGA AAC TGA GGA AAT GCC T	AB459375	60
JF-3F	JF-3M	Poli188TUF	CTC CTT CAC ACG TAA TCC ACC CC	TTT TTC CTC CAG TGC ATC TGA ACA T	AB459458	60
‐	JF-3M	Poli1907TUF	TAC CAT TTG ACC CAG GTC TGT T	AGA GAT GTG CCA GAA TGT AAG GTC C	AB459180	62
‐	JF-3M	Poli1917TUF	TCC TAG AAC CTG CTA GTT GAA GGG G	GTT TTC AAC AGA TGG GAG TCA TGG	AB459187	62
-	JF-3M	Poli191TUF	TGT AGC AGA GGT CCC ATA AAG CAG A	CAA CAG CAG ACG TTG CTT CTC AGT A	AB459461	60
JF-3F	JF-3M	Poli192TUF	GAT CTA AAA AGT GCA GGG AAC TAC ACG	AAA ACA GAT TCT GCT TCC ATC CAC A	AB459462	62
JF-3F	JF-3M	Poli1940TUF	CAC ACA TAT GCA CTA ATC TCG TGA CC	CTG CGA AAC CGA GGG AGT TT	AB459205	62
JF-3F	JF-3M	Poli1968TUF	GAG CAG GAG CTG ACA CAT GCT ACT A	GAT TTG AGC TCG TCA GTG ATG ACA	AB459227	62
JF-3F	‐	Poli1976TUF	TTA GCT GCT GTT GCT AAC TGA CCT G	TAA CAC TGT GAT GTC CAC ACT GAC G	AB459234	62
JF-3F	JF-3M	Poli219TUF	AGA TGC TCA CAG CTG TCA ATA TAG CG	TCT GCT GTT TGT CCC TGA GAA GG	AB459485	55
-	JF-3M	Poli24MHFS	CCACCTTATTTTTCCTGCTCTGTA	TCTCTGTCTTATCACCTTTCATCC	AB459326	55
JF-3F	JF-3M	Poli266TUF	CTACAGGCTAAAGAGGCGCTGG	GAGTCTGGGAACATCTGAGCCG	DQ865472	65
JF-3F	‐	Poli418TUF	ATTCAGTGTCATCGAGATGCC	ACCTGGGCAGACTCAAACC	EF112622	58
JF-3F	JF-3M	Poli445TUF	ATTAAAAGTGAGCACGGACACA	GGATACCCTGCAGACAGGAA	EF112647	58
JF-3F	JF-3M	Poli54TUF	GTC ACG GTC CAT CCA GAA AC	GAA GTG TGC GTC AAG AGA AGG	AB459383	55
JF-3F	JF-3M	Poli59MHFS	AGGATGCAGTGAGAGTTTGTTTG	GGAGGTTTGAATGTAGTAAGGAG	AB459295	55
JF-3F	JF-3M	Poli703TUF	CTT TAT CCG CCG GGA TGT GAC	CCT CTG CTT TTC AAA AAC CTC TCC	EF112704	62
‐	JF-3M	Poli717TUF	GAG GGA GTT TCC CTG TTC TCA AAA G	AGA GAG AGA TGG CTG GAT GGA GAT A	EF112715	62
JF-3F	JF-3M	Poli769TUF	GCA GTG CAC CTT TCC AAA TCA C	CCA CAA AAT AAT TGC TCT TCC CCC	EF112741	62
‐	JF-3M	Poli860TUF	AGG TGA CAT GAA TAG GCA GAG AAG C	ACA GAG TAA GCA ACA AGA CAC TCC G	EF112810	62
JF-3F	JF-3M	Poli864TUF	AGT ATT TGG TCA GCT GCA GGA ACT C	GAC TTG TCT TGT GAC CTG TCC TCC	EF112812	62
‐	JF-3M	Poli895TUF	GCT GGA AAC CTG TGG TTA ATA GCA	GAG CTC CAA CAC AGC AGT CTG AAC	EF112839	62
JF-3F	JF-3M	Poli924TUF	TAT ACC CGG GAT GGT ATC AGT CT	CAT GTT ATT TCT CGG AAA CGA GGG	EF112858	62
‐	JF-3M	Poli940TUF	CAT GGA CGG ATC TGC ACA AAG	AAC AGC CAA AAC AGC TCT GAC ACT C	EF112867	62
JF-3F	JF-3M	Poli957TUF	GCA GTC AGT CTC AGG GAC ATA CAG T	GTC AGC TCT CAA AGC CAG GAA ATA C	EF112883	62
JF-3F	JF-3M	Poli978TUF	CAC AGT CAC ACA ACT TTT GAC CCA C	GAG ATC TGC CAC CTT CAC AAA GTT C	EF112903	62
JF-4F	JF-4M	KOP67	CACCTCTGACACCCACAAAG	CTAAAGGTGAAGTCTGTCTGA	EU307253	55
JF-4F	JF-4M	KOP74	CGTGGTGAGATAACTGTTAGATG	GTGAAGTTTCTCAGCGTTTG	EU307258	55
JF-4F	JF-4M	Poli148TUF	TCT TTT GTG ATT GGT TAA AAA AAT GCG	TCA CTC GAT GCT CTC CGG AGT AC	AB459422	55
JF-4F	JF-4M	Poli1034TUF	CCT TTA ACA GAG AGG CCA GAA AGC	GCC AGT AAA GCC AAC TAA TCT GC	AB458921	62
JF-4F	‐	Poli1070TUF	ACG TCT GGT CCC TGA ACA GTC A	CTG TAT GCA AAG TGA AGG CAG T	AB458941	62
JF-4F	JF-4M	Poli1072TUF	TCC AAC TCC TCG TCA TTG ACA T	AAT CTG TTG CTG TGA AAC GG	AB458942	62
JF-4F	JF-4M	Poli1109TUF	AGC CAC AGA GAA CAA AGT ATC AGG C	CCT GCA GGA GAG GGT AAA GCT G	EF112910	62
JF-4F	JF-4M	Poli111TUF	GTG TTA CTG CTG AGC AGG AGG	GAA CGC AGC TGT GTG AGT GT	AB459395	65
JF-4F	‐	Poli1158TUF	CAA GAA CGC AAC GAA TCT GGG	GGC AAG TCA CGG AAA GAA AGA CAT	EF112939	62
JF-4F	JF-4M	Poli115TUF	GAT GTA GGT CAC ACA CTG AGG CTG A	CCT TTG CAT TTG TCT ACG CAA GC	AB459399	62
JF-4F	JF-4M	Poli1232TUF	TAC AAG GAA TCT TTT CCG GAC TGC	CAC ACT ACT GGA GCA GAA TAC CCA A	EF112992	62
JF-4F	JF-4M	Poli1258TUF	GGA ACA CAC ATG CTT AAT GGG ATG	ACA GAC AAA TCT ATG TGG CCA TGC	EF113014	62
JF-4F	JF-4M	Poli128TUF	AAT GAA CTG ATT TTG TTT TTC TGC TCG	TCA GAG ACG ACG AGT GAA TCT CAG A	AB459405	62
JF-4F	JF-4M	Poli1305TUF	AAC CTG TCT GAG CCC CAG GA	TCC AGC CCA GGT GTT CTT AC	EF113054	62
JF-4F	JF-4M	Poli1359TUF	GTC AGA GAG CTT CTC CTC TTC AGA AA	TCC CTC CGG GGA TGA ATA AAG TA	DQ888932	62
JF-4F	JF-4M	Poli1361TUF	GGA AGA TGC TCC GTA CGC TAT AAC A	ACA CTG TCC CAT CTG CTC TTG TAT G	DQ888933	62
‐	JF-4M	Poli1375TUF	ACT CTT ACA GTA ACA CAC CAC CCA	TAG TAA ATG GGC TGT ATG AGG AGG G	DQ888945	62
JF-4F	JF-4M	Poli1393TUF	GTG CTG ATA GAA GGA CAG TGA GCA A	GAA AGA GGA GCA GAA CAA GTG TGT G	DQ888958	62
JF-4F	JF-4M	Poli14MHFS	CCAGCCAAAACAAAACCATA	AATAACAAAGAACGGACAGC	AB459321	55
JF-4F	JF-4M	Poli1408TUF	AGC AAC AGC TCA GTA TGG CAG TGT A	TTC CAG AGG CCC AGG GAG TT	DQ888973	62
JF-4F	‐	Poli140TUF	TCA GAC GGA GTT TAG TCA GTG ACA CC	GGT AAG AGG CTC CCA GTC TAC CCT C	AB459414	55
JF-4F	JF-4M	Poli1410TUF	GCT CCA CAG TTT AGC TGC TGT CAT T	CAG TGA AGT AAA GCG ACA TAC AGG C	DQ888975	62
JF-4F	JF-4M	Poli1418TUF	CAG CTC TAG ATT TTT GTC TGG CTG C	ACA AGC TGG TCA CAA AGT CAC TGA G	DQ888983	62
JF-4F	-	Poli142TUF	ATG TAG AAT AAC CAC AGG GGA GGG A	TGT ATT TCA TCT GCT TAT CGG TGG C	AB459416	62
‐	JF-4M	Poli1432TUF	AGA GCA CCT CCA CTG TCT CTT AAC C	TTC TCA GAA CAG GGG ACT GAA GGT	DQ888997	62
JF-4F	JF-4M	Poli1475TUF	ACC ACG TGA CTC TTA ACC CCT TCT C	CCT CCA TCT TGG ATT TCT TGG TCT	DQ889038	62
JF-4F	‐	Poli1481TUF	AAT CTC TCC CAC ACT CCT TGC AGT T	AGA GAA TAA CAG CAG CGC CAT CTA C	DQ889044	62
JF-4F	JF-4M	Poli1501TUF	GTG CAC TGG ATT GTG GGG ATT TAT	GTG ACT CTC CAC TGA GTC CTG CTT C	DQ889061	62
JF-4F	JF-4M	Poli1502TUF	CAA TCC AGT GGC AGA TTT ATT CCC	GTG ACA GAG GTG TCA TCA CAC AGA A	DQ889062	62
‐	JF-4M	Poli1506TUF	TCT AGT GTT TGA GCA GAT AGG AAG GG	CTC TTA GTG GCA CTC CAT CAC ACT G	DQ889066	62
-	JF-4M	Poli1538TUF	TCC CAT CTG TCA TCA TTC CCA C	GTC AGC GGC AGG TAA ACC CT	AB458956	62
JF-4F	JF-4M	Poli1562TUF	CAC TAC TGC ACA GCT CCC ACC T	AGA TGA TGG ACT GAG TGT GAG GAT G	AB458961	62
JF-4F	JF-4M	Poli156TUF	GGA GCT GCT CCC ACA CTT GAT TT	GTG TGA ATG TGA AGA AGC TCT GTT CA	AB459429	62
JF-4F	JF-4M	Poli1600TUF	CCG CTG AGG CTC AAC ACA CT	TTA AAA CCT CCT CCA TAT CTC CGC	AB458971	62
JF-4F	JF-4M	Poli1629TUF	ACT GCA GTT TGT CAA CCT CTG GTC	CTG AAA CTT GCT CAA GGA GAC ACT G	AB458981	62
JF-4F	JF-4M	Poli1639TUF	TCA CTC CGT AGG TTG TAG GCT CAA A	AAA AGG CTT GTG CCC TGG CT	AB458984	62
JF-4F	JF-4M	Poli1685TUF	CTG GCA GTC TGA GGG ATT TAG CAT A	TCT TCA GTC ATC TCT GAC CAC CAT C	AB458999	62
JF-4F	JF-4M	Poli1721TUF	CAA GAG TGA AGG ACA CCT CAT CCT C	ACG CTG GCA CTT GAC TTG ATA ATG	AB459018	62
JF-4F	JF-4M	Poli1722TUF	CAT CGA CTC CAC AGC TAT TAG AGC A	CAG ACA GGC AGC AGT GAG AGA GAT A	AB459019	62
JF-4F	JF-4M	Poli1732TUF	CCT TAT TAG ACC TGT GTC CTT GGC A	CCT ACG CCC AAT CCA TTC TAA ATC	AB459029	62
JF-4F	‐	Poli1734TUF	GAC CTG CCA AAA TGT CCT CAC TC	ATA GAC ATC CTG GGC AGT TGC ATA	AB459031	62
‐	JF-4M	Poli1799TUF	TCC TCT TCC AGC ATC CAA ATG AG	ACC ACT CTG CCC TGT GAC TGT AAT C	AB459086	62
JF-4F	JF-4M	Poli181TUF	GTC ACT GAG ATG TCA CCC CAT CAC	GAT AAA AAC ACA ATG ACC AGA CAG CG	AB459452	62
JF-4F	JF-4M	Poli1853TUF	CAT GAG AGG GTG TTT TCA CGT ACA C	ATG GGT TCA CAT GTG CAT TTC C	AB459133	62
JF-4F	JF-4M	Poli1865TUF	AGT AAC ACA ACT GTC CCA AGG TGC	CTG TCC ATC ATC CTG CTT GTT GAC	AB459141	62
JF-4F	JF-4M	Poli1884TUF	TTC CCA GCA CTG TGA ACT AAA GAG C	GAA GCA CGA AGG AAA AGG ATG TGT	AB459158	62
JF-4F	‐	Poli1886TUF	AGG AGG AAC CGT ACC ACA TTG ATT	GCA CCT ATC CTC TGT GGA GGT TAA A	AB459160	62
JF-4F	JF-4M	Poli1900TUF	GAC TTC CAA CCT TTA TGA GCC TCT G	ATA CAA TTG TGT TCC CCT GTG GTG	AB459174	62
JF-4F	JF-4M	Poli1908TUF	GGA ACA AAC GTG GTT ATT CTG CTG	AAG TGT GAG TGT GTG ATG AAG GCT C	AB459181	62
‐	JF-4M	Poli1978TUF	GGA TCT TCA TCC ATG CCT CTT TCT	GTG TGA GTA AAA TCT GTC CTC CGC	AB459236	62
JF-4F	JF-4M	Poli19TUF	ATG GCT GTA CTG CAG CAG G	CGC AAA AAC AAC AGA TGT TCA	AB037984	62
JF-4F	JF-4M	Poli211TUF	GTG GAC TCT GGT GAC AGC TCC TTT A	GAT AGC CAG TCA ACA TAG ATG GAA TGC	AB459477	55
JF-4F	JF-4M	Poli222TUF	AGC ATA AAA ATC ATG CAG AGG GAA T	TAC CTG CCC AGG AGA GCA CTC TT	AB459487	55
JF-4F	JF-4M	Poli29TUF	AAC TCC ACA AAA AGC TGA TCA CAG C	GCC ATT CTA CAA GCA GCT GCA CTA T	AB037987	65
JF-4F	JF-4M	Poli38TUF	CTT ACA CAC AAA GCA CAG CCA	CCA GTC TGA CAT GAA GCG G	AB459378	65
JF-4F	JF-4M	Poli427TUF	AGGGCAAAACATTGATTTCG	GATCCTTACTTTCCCACTTCCC	EF112631	58
JF-4F	JF-4M	Poli453TUF	CACCTGCATCACTGCTGTCT	GCTCTCTGTGCATCACATTCA	EF112654	58
JF-4F	JF-4M	Poli54MHFS	CCATCTTTCTCCCAGTAT	ATTGCTCATGTTGTCAGT	AB459292	55
JF-4F	JF-4M	Poli55TUF	GTC CTC CAT ATG TGT GTG TCA CTC TG	CGT TTC GTT TTG AAT CGA GGT TTC	AB459384	65
JF-4F	JF-4M	Poli716TUF	TGG CCT TAA ACT TGG ACT AGC TTC C	GGA TCT CTA CTG ACC CAA AGC AGA T	EF112714	62
JF-4F	JF-4M	Poli724TUF	TAA TGA GGA TCT GGA GAC TGG CTT C	GAC TCA GAC TCG TTG GTT CTC AGT G	EF112719	62
JF-4F	JF-4M	Poli773TUF	CCT AAT GTA GCT GCA CTG AGC CAA	TAT TGC TGG ACA TTG GGG ACG	EF112743	62
‐	JF-4M	Poli801TUF	GTC TTA AAG AAA CAT GCC CCT CTC G	AGT AAT CTC CCC TGA AGT CGT GAC A	EF112761	62
JF-4F	‐	Poli833TUF	CTC CTG GTT AAC AAA GAA CCT GGA C	GGC CAC TTC ACC ACT ACG AAA AAT	EF112788	62
JF-4F	JF-4M	Poli847TUF	GCC ACA TAA CGA GCC ACT GTG ATA	AAC TTG AAG GGC TGG CCT GG	EF112802	62
JF-4F	JF-4M	Poli867TUF	GTA TCC AGT TGG TCT CAT AAA CCC	CAT CCT GCA CAC AAT GGA TAA CAG	EF112815	62
JF-4F	JF-4M	Poli87MHFS	ATGGGGATAGACAGCCACAC	GCGACAACGACTTTCATTCC	AB459306	55
JF-4F	‐	Poli885TUF	GAT GGA ACA CTG AAC CTG AGT CTG A	GCA GAT ATG TAA AGC TCA TGG TGC C	EF112832	62
JF-4F	JF-4M	Poli898TUF	GGG AGA CAG CTT GAG TCT TTG TGT AA	AAC CAG TTG GAG TGA GAC AGA AAG G	EF112841	62
JF-4F	JF-4M	Poli950TUF	CAC CAC AGC TGA AGA AAG GAA GAG	TGC TCC CTC TAA ACA CAC AAG TGC	EF112876	62
‐	JF-4M	Poli995TUF	ACA GTG AGC AAC GGT GTC CAG	CAC CTT CCA GTA CTT CTG CCA AGT TT	AB458900	62
JF-4F	JF-4M	Poli-RC35-TUF	CAC AAG CCT GCA CAA ATC AT	TAT TAC TCT GCC ATC CCC CA	AB032370	62
‐	JF-5M	KOP1	CATCTCTTCAGTCCCACTTGGA	ACATTTCAGAACAAAAGAGTGAGC	AY328957	62
-	JF-5M	Po89	ATCAGAAGTCATCCATGCACTGGCAC	AGCTACTTATCCACAGGTGTCGACGG	AB046760	62
JF-5F	JF-5M	Poli1020TUF	ACT GGA AAA GGA ACC AGA TCT CCA C	GTA ATG CTG CGA ACA AAC ACA C	AB458913	62
JF-5F	-	Poli1047TUF	TAC TTT TTG AAG CAG GTG CAG AGC	TGT TGA ATA GGA ATA GCA TGG GGG	AB458928	62
JF-5F	JF-5M	Poli1120TUF	CAC CGC CTC CTG AAA CAT TG	GGA GCT GCA GTT CAC TAA TCA GTT C	EF112916	62
-	JF-5M	Poli118MHFS	GCA CAT TGA AGC CCA CAC CTG TTG	CAC GTA CCT TTG TTT GCC ACT GCT	AB459313	55
JF-5F	JF-5M	Poli1196TUF	AAA GGA AAA CCT GGA GGG AGT GAA G	TCA CTT TAC ACA CCA GAG GAG CTG T	EF112964	62
JF-5F	JF-5M	Poli1212TUF	GCA GTT CTT CGT CAA TCC ATT CTC	ACC TCA TCA TGA AGG GGG TTT TTC	EF112977	62
JF-5F	JF-5M	Poli1230TUF	GAG AAG GAG GAA ACA CAA AGC ACT C	CAA ATC TCT CAA CAA CGA GCT GTA CC	EF112990	62
‐	JF-5M	Poli1293TUF	CAA CAC TGG CAG GGA TGA GG	AGC TGT GTC CGT TCA CAT AGT TCC T	EF113044	62
‐	JF-5M	Poli1323TUF	GTC CAA CGA CCA AGG AGA GTA TGT T	AAA CCA ATA CTC TCT GCA AAG CCC	EF113069	62
JF-5F	JF-5M	Poli1386TUF	GGC CGA ATC AGC TAT GAA TGA AAC	GTT AGC AAA CAA CCC ATG TAG CGT	DQ888954	62
‐	JF-5M	Poli1388TUF	CAT CAG AAT CCG TTC AGT GAT GC	GTG CAG GGG TAT TAA AAT GTG TGG	DQ888956	62
JF-5F	‐	Poli1405TUF	CAC GTT CAG CGT CCA TCT TCC	GTT CTG AGG CTC TGA TGG CG	DQ888970	62
JF-5F	JF-5M	Poli1415TUF	ATA TTT CTG CAC ACC AGG CTC AAG	GTG CGT TTG TAC AAT AGT GGA ACC C	DQ888980	62
‐	JF-5M	Poli1426TUF	AGT GGA GCT TCT TTG TGA GCG AGT T	CTC ATT TGA GGG TAA GGG CTC GT	DQ888991	62
JF-5F	‐	Poli1430TUF	AGC GTC CAT CTT CCG GGT TC	GTC TCC GGT TCT GAG TCT CTG ATG	DQ888995	62
‐	JF-5M	Poli1466TUF	GAG CTC TGT GAG ATC TGG ATC TGT TT	AGC TTC TCG CTT TGG TAC CTC ACT T	DQ889030	62
‐	JF-5M	Poli1487TUF	ACT CAG CAC ACT TGG CTG ACA GA	AAC CAG ACT GAA GGA GGA CAG TGA T	DQ889050	62
JF-5F	JF-5M	Poli151TUF	GAT CAG TGC CTG TAA AGG TAG CTG G	TGG AGA CGT TAG TTG TCG AGG AAA C	AB459425	65
-	JF-5M	Poli15-1TUF	ACA CAC AGA TGA AAA CAT TGG CTG A	CTA AGT GAC ACA GCA CCA GAC CCT T	AB459359	60
‐	JF-5M	Poli1654TUF	AAT GCT CTC ATG TTC ACA CCT G	CGT GAT TGT GTT CAC TCT TGC T	AB458988	62
‐	JF-5M	Poli1759TUF	GAC CTG TGT TTG GAA GAG GGA TTT	CTG CAG TGC TAC CCA CAG TAC AAA C	AB459050	62
JF-5F	JF-5M	Poli1786TUF	GTG AAC TGC ACT CAT GGT CTG AAT	CAC GCT GCA TTT CTT TGC ACT ACT	AB459075	62
-	JF-5M	Poli1793TUF	GCT CTG ATG TCG CAT TTG GAG ATA	TCA GCT TCT CCA ACC TTT CCT TCT	AB459080	62
JF-5F	JF-5M	Poli1807TUF	CTC AGT ATG ACT AAA CCA GCA GCC A	AAC TCT GTC TTC CTG CCA TCA CTT C	AB459093	62
‐	JF-5M	Poli1962TUF	GCC TGT AAA GTG TGA AGT GGG AAA	AGT ACA GTA CAC ACC CCT TTC TGT	AB459223	62
JF-5F	‐	Poli1974TUF	ACG CTT CTC TTG ACA TGT CCT ACC T	CTG ACC GTT TCT CAG AGT GAA TGT G	AB459232	62
‐	JF-5M	Poli2009TUF	CAG TGG TCC CTC GCT CTA CTA ACA C	CAA GAA CTC TGT TCC TCA CTT CAC TC	AB459251	62
‐	JF-5M	Poli2022TUF	CCA TAA CAA ATC CTC CTC CAG ATG	CTA AAC GGC TTT TCT CTG AAG CCA	AB459259	62
‐	JF-5M	Poli2030TUF	GAG GTC GGA TAG AAA AGC ATG ACA G	ATA TGA GTT AGG AGC GGA GGG TGT T	AB459266	62
-	JF-5M	Poli215TUF	GAA TGA GTG ACT GTC AAT GTG TTT TTG	AAT GAC AAA ATG AAG TCC TGC ATG C	AB459481	55
-	JF-5M	Poli226TUF	CAT CAG CAC TTT ACA TAA ATG CAA ACA	TGC AGG AAC ACA ATT ACT GTC CAG A	AB459491	55
JF-5F	JF-5M	Poli236TUF	GAG TTC CAC ACT GGG TAC TGT CTG A	ATT AAA TGA AAA CAC AGT GGG CTG C	AB459498	55
-	JF-5M	Poli249TUF	CTA AAT CTC ACA GGA CCG TTC ACT	GAT GAC CTT GAC TGA TAA TGG GTG	DQ865464	65
‐	JF-5M	Poli408TUF	ATT TAG TTT GCA TGT GTG CAC C	CTC CCC CAC CAA ACA CAG	EF112613	58
‐	JF-5M	Poli416TUF	TAA TGA GGC AGG CGT TCA G	ATG ATT GAC AGG CAG GGA AG	EF112620	58
-	JF-5M	Poli43TUF	TTA CAC ACA CCT GCA AAA CTC C	GTT GCT CAC TGA TTG AGT CTG G	AB459379	65
JF-5F	JF-5M	Poli443TUF	GAT TGG CTC CCT GTA GAA ACC	TTG GCA GAT ATC ACT GCA GC	EF112645	58
‐	JF-5M	Poli451TUF	CCA ATC ACA AGC TGA TGG G	TGT GTT TGT CAG CAG CAT GA	EF112652	58
‐	JF-5M	Poli470TUF	TAC ACT GCA CAT CAT CTT GTG C	ATT AAA CAC GTT GCA TCC TGC	EF112668	58
JF-5F	JF-5M	Poli473TUF	TGT TTC CAA GAC AAC AGG ACC	CAG GTG CAT GCT CCA ACT TA	EF112671	58
‐	JF-5M	Poli485TUF	TGC TGC AGT CAG ATT TGA ATG	CTG TGC CTG TCA TTG CTG AT	EF112683	58
‐	JF-5M	Poli496TUF	CTT CCT GGT GAC TCT CCT GC	TTG ACA TCG CAT GAG TGG AT	EF112694	58
JF-5F	JF-5M	Poli64MHFS	CCT CCT CCT CTT TCT ACT CCA T	GGT GAG GTT TTT ATG TTT TGT T	AB459299	55
JF-5F	JF-5M	Poli68MHFS	CTG GAA CAA AAT AGT GAA CA	CCT GCA ATG AAA AGT AAA CA	AB459336	55
‐	JF-5M	Poli726TUF	GCA AAG ACT CAA GCT CCA CTC C	CTG ACG CAG GCA AAG TTT AGA	EF112720	62
JF-5F	JF-5M	Poli733TUF	GAA CTG AGC CTG AAT GAA GGA GAA G	ATA TAA AGG GGA TAT GAC GCC ACC	EF112722	62
JF-5F	‐	Poli736TUF	CAG TGG ATG AAG AGC TGA TTT C	CAG GCC TTG AAG CAA GTG AGT CT	EF112725	62
JF-5F	JF-5M	Poli738TUF	CTA GTT TCC AGA GAC CAG CAA GAG G	GGA GTC AGG TTT GTG TCC TTC TGA T	EF112726	62
‐	JF-5M	Poli780TUF	AGA GCT GGA CCG AAG TGA TGC	TAA TGT CTG TCG CAT TCA GGC A	EF112747	62
‐	JF-5M	Poli810TUF	GCG GGC TCA AGA ACT TCA TCT AAC	ATG ACT ATC CTT CAT CTC CAG CAG C	EF112770	62
JF-5F	JF-5M	Poli839TUF	TGG TCA GCT TCC ACA CTG TGA GT	CAG TTT CAC ACA AGT GCA GAG T	EF112794	62
‐	JF-5M	Poli851TUF	CTC AGT GCT CTG AAG TGA CCA GTG	GTT GGG CGT CTG TGC ATT ATG TTA	EF112805	62
JF-5F	JF-5M	Poli859TUF	AGT TGC GTT TGG GGA ATA TCT CAG	GTT CAG ACG AGT TGC AAC AAA ACC	EF112809	62
JF-5F	JF-5M	Poli964TUF	CAA GAA GAC GCA TCA TTC ATC CAG	GGG ACA ACA TGC AGA TAG ATA CGT G	EF112890	62
‐	JF-5M	Poli977TUF	CCT CAG CTT TAC AAG AGC CTG TAC C	TTA GTG AGA GGC AGC AGA ACA GTC C	EF112902	62
-	JF-5M	Poli9TUF	GAT CTG CAG AAA CAC ACA CTC A	GCG AGT TCT TCC TCA AAT GC	AB037980	62
JF-6F	JF-6M	KOP41	TGGAAGAACAATAGTCAAGAGA	GCACTGCACTCAAACAATG	EU307232	55
JF-6F	JF-6M	KOP44	GATTCTCAAAGGCAGACCATT	GATCCCACCTTCAAAGTCAG	EU307234	55
JF-6F	‐	Po48	GCCTCCAGAAACATTTATGGGG	TGTCTTGCCTCTGGTCCTTCTT	AB046755	62
JF-6F	JF-6M	Poli1003TUF	ATT TGA TAC CGC TCG CAG CA	AGG TTT CAC TGG GTT TCG TGA ACT	AB458904	62
JF-6F	JF-6M	Poli107TUF	TGG AAG AGA TGT GCA CTT GAC TGT C	AAC TGT CAC CTC TGA GTG GAC CG	AB037990	62
JF-6F	-	Poli1099TUF	CAG GTT AGA GCA CGA CAG ATG TCA C	AGT TTG CTC CAC ACA TGT TCC CT	AB458948	62
JF-6F	JF-6M	Poli1144TUF	CAT ACA GTG ACC TGT GGC TCA TTT C	CCT AAC AAG GAT AGC TGA GCA AAA CC	EF112932	62
JF-6F	JF-6M	Poli1145TUF	CTC ACA GCC TCC ATC AGT GAC TAC A	GGA GAG ACG CAC TCC TGT CTG TAA G	EF112933	62
JF-6F	JF-6M	Poli1188TUF	TGC ACC ACA TGT GTG AGA CCA T	TGA TGC AAG CCT GCA CTG TTT	EF112959	62
JF-6F	JF-6M	Poli1215TUF	CGC TGT TGT CCG TGG ACT CT	AAC TTG TTC CCT CTG TAT CTC TCC C	EF112980	62
JF-6F	JF-6M	Poli1278TUF	TTT GTC AAT GAG GCT TCT CAC CTC	TTT CCA GTG ACA GTT GTA AGG GTG	EF113031	62
JF-6F	JF-6M	Poli134TUF	AGA GGG ATG TGT CCA AGA GGC TC	CTG AGA TGT GAC AGG GAT TAA TGT GC	AB459410	62
JF-6F	JF-6M	Poli1352TUF	TAG ACA TGG GGG CTT AAC CTG AAT	AGT GGG ATA GGA CGG ACA AAG TGA T	DQ888926	62
JF-6F	‐	Poli1362TUF	GAG TCC CCA GAG GCA GAA GTT TAA T	CAT GAG GTG GGA GGA AGA TTC TCT A	DQ888934	62
JF-6F	JF-6M	Poli1373TUF	CAC CAT CAT CCA TCC ATT CAC CTA	ACC TCA GAT CAT GAC ACA CAG GAT G	DQ888943	62
JF-6F	‐	Poli1438TUF	GCT CCT GCT ATC AGT ACT TGG GAG A	GTG CCA TAT GAG AGC TGT GTG TGA T	DQ889003	62
JF-6F	JF-6M	Poli143TUF	TTT ATT TTT GGA CTC AAG CAG CGA A	TCA GAT TCT CCT CTG TGA TGC CTG	AB459417	60
JF-6F	‐	Poli1441TUF	AGG AGC AGG AGG GGA GAA AAC T	CAT GTG TCT ACA AGA CGT CTC ATT CC	DQ889006	62
JF-6F	‐	Poli1483TUF	CTC TCT TCT TTG GAG TTT GCT CGT C	CTC TCA CCC GAC TAA GTC CTT GTG T	DQ889046	62
JF-6F	‐	Poli1513TUF	CAG CGG TGA CGT CAG GAA TTT AC	CAG CAC AGT AGG TGG CGG TAA C	DQ889072	62
JF-6F	JF-6M	Poli1560TUF	GTT GAG TTG AGT CAC AAG ACA CCA GA	TCC ACA GCA CTG AAT GGA TCT GTA G	AB458959	62
JF-6F	JF-6M	Poli1578TUF	GTT CTA CAT GCA TCG TGG CAA GG	CAA AGT CAG CTT CAC TGT GAC CTT C	AB458966	62
JF-6F	JF-6M	Poli1582TUF	GAG ACA CTT CCA AAA GAA CAC GTC C	GTC CTC GCT TCT GTC ATG GTT G	AB458968	62
JF-6F	JF-6M	Poli1631TUF	ATG AGA GGG CTG TGT GAT GTG AAG T	ACA CAA AGA CCC GCT AGA CTG CTA C	AB458982	62
JF-6F	JF-6M	Poli16-37TUF	ACT CAC TCC ACA TCC TCC ATC ACT C	TGA CCG AGC GAA TAA AGA CAG CTT A	AB459364	60
JF-6F	JF-6M	Poli1703TUF	CTC GCT TAC TGT GGG AAC ACT GAT A	CAA ACT CAC TTC CTG CAG ACT GTA AC	AB459004	62
JF-6F	JF-6M	Poli1729TUF	CCC AAG CTC ACT TAG CTC TTA GCA A	TGT TTG CTG AGG TAG GAA GAG GAG T	AB459026	62
JF-6F	JF-6M	Poli172TUF	TGA GAA TCA GTG AAG TCA TTG AGA TGC	GAT GGA AGA CGC AGA TAA ATG ATG C	AB459443	58
‐	JF-6M	Poli1844TUF	AAT AAA TGT TCC AGC AGC GAC GAG	ATC GCA ATC AAT CTT CAC CCC T	AB459126	62
JF-6F	-	Poli190TUF	GAG TAT ACC CAC TTC TCC AGG CAC C	AAG AAA CCA ATC CAC CGT TCA CTG	AB459460	62
JF-6F	JF-6M	Poli1922TUF	GTG CAG CCA GTG AGT TGT TGG	ATA GGG AAC TGA AAG TGG GAC TGT G	AB459191	62
JF-6F	JF-6M	Poli1927TUF	CAG CCA CAG TCT GAC ATG ATG AAT	CTG CTA CAT AAC TAA TGC AAG GGC TC	AB459195	62
JF-6F	JF-6M	Poli1930TUF	ACA CTT GTT GAG GAG ATG ACA CTG C	ACA TCG CAG ATA CCA CGT CTG TTA C	AB459197	62
JF-6F	JF-6M	Poli197TUF	ACT TCA TCA GTT TTT GTA TCT GAC GGA	CGT GTA GAT TCA GTC TCT GTA CAG GTG	AB459466	55
JF-6F	JF-6M	Poli2029TUF	CCC TTA CAC CTG ACT TAC ACA GGA A	CTG AGC TTC CTC TTC TCT GGA CAA A	AB459265	62
JF-6F	JF-6M	Poli2034TUF	TTC ACC CTC AGT TAC ACT CTA CTG GA	ACA GTC TAG TCA AAC CGC TGT GAT G	AB459269	62
JF-6F	JF-6M	Poli2040TUF	CAA ATC AAA TGT CTC CCT CAC TGC	CGA GTG TCT CCT CAA ATC AAG CTC	AB459275	62
JF-6F	JF-6M	Poli2043TUF	GCC AAA AGC ATC ACA CAG CTC TAA	CTC ATA GTG TGA AGG GCA GCT GTG	AB459278	62
JF-6F	JF-6M	Poli799TUF	TAC ACT CCT GAG GAA GAC AAT GCA C	AGA GGT GGT CAT CTG GGG GTT TAC	EF112759	62
JF-6F	JF-6M	Poli805TUF	CAG GAA AAC TGG GAG ATC TGT GAG A	CAA TCT CCA TTA ACG TCT GAG CCT G	EF112765	62
JF-6F	JF-6M	Poli806TUF	TCA CTT TGG TGT TTG AGC TCC ACT	GTT GCA GTG GGT GAT ACA TTC TGT C	EF112766	62
JF-6F	JF-6M	Poli817TUF	AGG TGG CAG AGA GGT CAG TCC A	ATC TCT CTC CCC TCC TCC AG	EF112776	62
JF-6F	JF-6M	Poli845TUF	GGG CAA CCA AAC AAG TGC AA	CGA GGT TTG AGA GAT AGT CCC AGA G	EF112800	62
JF-6F	JF-6M	Poli93 MHFS	CAACCAAATGTCTCCAAG	AGCCTGTCTAACTGTCAC	AB459308	55
JF-6F	JF-6M	Poli965TUF	CAG GTT CCC TGC AGC ACA AAC	TGT GTC CAC ACT GAT GGT TTA G	EF112891	62
JF-6F	JF-6M	Poli974TUF	TGT CCG TTT CCT CTC AGA TCT CAT C	ATG GCG CCA CCA AAA TAG GA	EF112899	62
JF-6F	‐	Poli979TUF	CCA GCT TTC TGA CCA ACA TGA CCT	GTA CAC ACG CAC AAA GTC CTG AGA G	EF112904	62
-	JF-7M	Po33	GTTGGTTTAACTGATTCATCTGCAG	TTACATATCCCACAATGCTTCACTC	AB046752	62
JF-7F	JF-7M	Pol-5*	AACTGCTCCTTGAACTGC	GGAAGCATCGACTCTCAT	AB043473	55
JF-7F	JF-7M	Poli80MHFS	TATACTCAACAGACCCATCT	TGGCTTTAAATGAAATGTGG	AB459303	55
JF-7F	‐	Poli1009TUF	AGG CTA CCA TTT ATC AGC AGG TGA C	GAT GAT GAT AAT AGC GCC TGT G	AB458906	62
JF-7F	JF-7M	Poli1014TUF	GGA GAC AGA CCT GCA GAA ATA ACT GT	TGC CTT CTA GCA AAG GAC TGG AGT A	AB458909	62
‐	JF-7M	Poli1031TUF	GCA GCA GAT GAG GCA ACA CAT	AGC AAC ACA CAG TGA GAA CAT GGA	AB458919	62
JF-7F	JF-7M	Poli1069TUF	CTG ATC TCA CCC ATC CTC TTC TGT T	GAT CAT AGA GCC CTC TGT GGA GGT	AB458940	62
‐	JF-7M	Poli1075TUF	AAC CTG TTT CAC ACA CTC ACA GAC AG	CAA GAA GCT CAA ACT GTC CAT GCT	AB458944	62
JF-7F	JF-7M	Poli11MHFS	ATCTGAGCCTAACAACCT	GACAGAAAGTGAATCCAT	AB459318	55
‐	JF-7M	Poli1128TUF	CTC ATT ACT TCA GTA CTG GCT CCC G	AAC TGA GAG AAA GAA GCG TCA CCT C	EF112922	62
JF-7F	JF-7M	Poli112TUF	TGA ACA GCA GAC ACA AAA ACG	TCA CTG TGT GCG TGC ATG	AB459396
-	JF-7M	Poli113MHFS	TGAGCTGGGAGTTGGGGTGAA	GAATGCTGCTTGTGCCTGTAA	AB459346	55
JF-7F	JF-7M	Poli1134TUF	CAC CAG CGA AAG TGG GTT GTA TT	AGT GTC TCC AGG ACC ACA TTT AAC C	EF112925	62
JF-7F	JF-7M	Poli1169TUF	AGC GTG TTG CAG CAT GAA TGA	GTC CCT CTG CAG TCC AGT CAT AAA C	EF112946	62
JF-7F	JF-7M	Poli117MHFS	GCCCCCTACTTACCACTGTG	CAATAATTTGCCTGGGAATA	AB459347	55
JF-7F	JF-7M	Poli117TUF	CAG TGA TGA ATG CAC CCA GTC ATA C	TCT GTA CCG AAG AAG TGA GGG TGT C	AB037992	55
JF-7F	‐	Poli1221TUF	ACA GCT CAT GAA TAG GCT GCA GAA	ATA AAT GGG TCA GCC TCC TCT TCT C	EF112985	62
JF-7F	JF-7M	Poli1238TUF	ATG TCC CTC TCA CTA TCC AAA GCA C	CTT TCT CCC CAA GAA GGA GAG GTA T	EF112997	62
‐	JF-7M	Poli1255TUF	AAC AAG AGG GAG ATT GTG CCT TTC	ATC TGA GCC TGA TGC GCT GTT A	EF113011	62
‐	JF-7M	Poli1269TUF	GAG TCA CAC CGA AAC ACG GCT AC	GGT GAG TGC ATG AAG ACG GAA ATA	EF113023	62
JF-7F	JF-7M	Poli1281TUF	ATA ATC TCC CAC AGT GCG CCT C	CTG CCT GTC TGT CAA CAA CTG CT	EF113034	62
‐	JF-7M	Poli1319TUF	GAC CTC AAC ATT GGC CAC ACA G	GTG GCT GAT GAG CCT GTC CTT	EF113066	62
‐	JF-7M	Poli1421TUF	AAT GAG GCG GCT CTG CTC TCT AAT	TGA GGA TAG AGG CTC TTG TAG GAT CA	DQ888986	62
‐	JF-7M	Poli1422TUF	CCA AGG TCC ATT TTG TGA AAG GTG	AAT GAC TCA TCC CAG CAT CCG	DQ888987	62
‐	JF-7M	Poli1435TUF	TAA CCG TGA GGT ATC GCT GAA AGA G	GCA GAA CGC GTA AAA ATG CAA G	DQ889000	62
JF-7F	‐	Poli1448TUF	CGA TAT TTG AGT CCT GCC CCT AAA G	AGA GCA GCC ACT CTG CGG AA	DQ889013	62
JF-7F	JF-7M	Poli1465TUF	CAA TTG ATT AGT TCG TGT GGC CTG	CAA AGA CAA ACT AAT GCC ACT GCC	DQ889029	62
JF-7F	JF-7M	Poli1485TUF	AAT GAT AGT TTG TGT GGC CTG CTG	AAG TGT TAC AGT GCA GAC CAC AAG C	DQ889048	62
JF-7F	JF-7M	Poli1493TUF	CCC GGA AGC TTT CTC ATT GTT T	CCT TTT TCT CAT CCA CAG AGC AGA	DQ889054	62
JF-7F	‐	Poli1499TUF	CTC GCG ATA CTT TGC TCC TTC AC	TGT CTG TGT CCC TTA GCC CG	DQ889059	62
‐	JF-7M	Poli1566TUF	ACA GTG TCT CAC CCT GAT GTC ACC	TTA GTT CTT CCA GCT GTT AGC GAC G	AB458963	62
‐	JF-7M	Poli159TUF	CAT CAT TGT CCA CTC TCA TTT ACA TGC	TGA TGA ACA TGT TTT GGT GTG TGT G	AB459431	60
-	JF-7M	Poli164TUF	CAT GTG AGT CAG CTC TTC ACA GGA A	CTT GAT GTA CAG GCG CAC TGA GAG	AB459436	62
JF-7F	JF-7M	Poli1671TUF	CTC AGC TGC TGT GTC CTC ATA CAT T	CAA GAG TGC ATT GAT GTG CGT T	AB458993	62
‐	JF-7M	Poli1674TUF	GGA TGT TCT GCC AAC ATA TCG TCT	GGG ATG GAG CTA CAG AGA AAT GAC A	AB458994	62
JF-7F	JF-7M	Poli1675TUF	CAC AGG AAA ATG TCC CAA AGA GG	TAC CAA GCC TTT ATC ATC ACC TCC	AB458995	62
JF-7F	JF-7M	Poli16-77TUF	AAT CGA GGA TTT CCA TCA TTG GTG	TCA AAT GAG ATG AAA ACA TCA CCC A	AB459368
‐	JF-7M	Poli1712TUF	ATC TAG CTC TCT CTG CAT TTC CTG G	CGA ACT CAC GCA GAC AGA TAC TCA G	AB459011	62
JF-7F	JF-7M	Poli171TUF	CTA TCC TCT GTC ATT CCT GCC CTG	CTG GCT CGG ATA GTG TAA CAC TTG G	AB459442	60
JF-7F	JF-7M	Poli1733TUF	AGA GCT CAT GGT GTG CAT GTC TAA G	TTA CTC ACC CAG ACA TCC CTC TCT C	AB459030	62
‐	JF-7M	Poli1743TUF	GAA TGC AGT CGC ACT TTA CAG CTT	CTG GGC CTG TCT TTC AGG AGT GTA	AB459036	62
JF-7F	JF-7M	Poli1758TUF	AAC AGA TAG ACT GGA AAG CCT GAG C	CGA CAC AGA ACG TCA TGA ATA ACC	AB459049	62
JF-7F	JF-7M	Poli1761TUF	CGT GCG TGA CTG CAC TGT ATA TTT	GCT TTC CAA TCT GGG CAC GTA G	AB459052	62
JF-7F	JF-7M	Poli177TUF	CTC GGC CTG TTT AAT CTA ATT TTT GC	AAG GTC ACT GAG ACA TGA GAG GCA G	AB459448	60
JF-7F	JF-7M	Poli1785TUF	GCT CTG TTT CTA CAC TGT CTG CCT G	ACT GAC CCA CTT AGC TGA AAG CAT C	AB459074	62
JF-7F	JF-7M	Poli1790TUF	GGG GAT CAC ACT GTC CTG TAC TAA A	CTC TCT TAC CCT CTG TCC CTT GCT C	AB459078	62
JF-7F	JF-7M	Poli1801TUF	GGG CAC AAA TAG TGG AGG TAG GTT	CCT GCA GAG AAA CAG TAC GAT GAG A	AB459088	62
JF-7F	‐	Poli1846TUF	GAC AGT GCA ACC AGA CAG AGA ACT G	ACC TGC AGC ACA GGT AAC TCA CAT	AB459127	62
JF-7F	JF-7M	Poli18-55TUF	ACT CTC GTG ATG AAG ACT GGA CCA T	ATC ATC ACT GAC CCT GAT GTG TTC A	AB459376	65
JF-7F	JF-7M	Poli1858TUF	TGT GTG AAC GTG TTT GCA GCT A	CAA CAA GAG AAG TCA CAC ACA CTC C	AB459136	62
JF-7F	‐	Poli1867TUF	TGC CAA TGA GTG TCC TCA CTA AGA	CAA ACG ACT GAG TGC TGG AGT AAA G	AB459143	62
JF-7F	JF-7M	Poli1869TUF	CTA AAG GGG TCC TGT TGA ACT TGT G	ATC CTT CCT CTG AGT GGT TTC ACT G	AB459145	62
‐	JF-7M	Poli1873TUF	GGA GTC CGG TGT TTT GAC TGT AGT A	AGG CGT TAA ACA GAC TGT GTG GAG	AB459148	62
JF-7F	JF-7M	Poli1916TUF	CTC ATC AGT GTG GAC ACA GCC TT	TGA AAC CTC TCA GAG TCT CTC TCT GT	AB459186	62
‐	JF-7M	Poli1921TUF	CTC CAA ACT GAT AGC CAA GAA CGA C	AAG AAC AAA CCA ACG GCA AG	AB459190	62
JF-7F	JF-7M	Poli1945TUF	TAG TGT GTA GCA ATT CAG CGG AGA G	GTT TCA TTT GGC ACG AGA CTG AAC	AB459209	62
JF-7F	JF-7M	Poli1948TUF	GCC AAA GCT GTC ATC CAC AGA TAA G	ATG AGA ATC CCT GAA GGG AGT GAG T	AB459212	62
JF-7F	‐	Poli1963TUF	CTC TGT GTG AAC ACG TCT GAC TCA A	CAC ACA AAC TTG CTA GTT CCC TAC G	AB459224	62
JF-7F	JF-7M	Poli1977TUF	CTG ACA GCC TCC TTT TAT TCA CTC	TCT ACT TCA GTT GCT GTG TGA AGG G	AB459235	62
‐	JF-7M	Poli1983TUF	GAG AGG AGG GTG GGT AAG AGA GA	CCT ATT TCC TCC AGC CAC ACT TG	AB459240	62
‐	JF-7M	Poli2008TUF	GCT GGC TGT GTT TTA ATT GCC TTG	CTT GTC TCG TTC TAG CCA TTT CAC C	AB459250	62
‐	JF-7M	Poli2021TUF	GAG ATG TGA TTG TAA AGA GCC CCA C	CGA CCG TAC AGC TGT TCA TTG TAC TT	AB459258	62
JF-7F	JF-7M	Poli2046TUF	CTG CAG ACA TGT TAT ACA CTC ACC CA	GAG ATG AGT GTG ACC GCT GAG ATT A	AB459281	62
JF-7F	JF-7M	Poli210TUF	TGA ATG CAC GCA GAC TGA GTT AGA C	TAG TAG ACT GCT GTT GCC TTG CCT C	AB459476	50
‐	JF-7M	Poli426TUF	GATCAAATGACGGCAGCAG	AACCTGTTGGCTCAAGTTGG	EF112630	58
‐	JF-7M	Poli459TUF	CCTCGTGCTAACCACAGGTT	TTATGAACTCATCCAGACAGCG	EF112660	58
JF-7F	JF-7M	Poli494TUF	GTGTGCTGAGTGGCACAGTT	GAGATGTGCTGTAGGCGACA	EF112692	58
JF-7F	JF-7M	Poli50TUF	CGA TAG GAG GGA AAG CAC CAG TTA T	CCT GTG AAT GTG TTT GGT TGA AGG T	AB459381	62
JF-7F	JF-7M	Poli709TUF	TAT CTA GGG CAC CAG AAG GCC C	CTT TGT CCG CAC AGA GCT GG	EF112707	62
JF-7F	JF-7M	Poli745TUF	GAA TCT GTG TTG CTT CAG CCT CTC	CAA GAG TGC ATT GAT GTG CGT T	EF112730	62
‐	JF-7M	Poli803TUF	TGT CCC CAT AAT GTG AAT CAG GTC	GAA CTG TGA CTG CCT GTA TGT TCA	EF112763	62
‐	JF-7M	Poli809TUF	TGG CAA TGA AGG GGA TTA AG	CCC AAC CTG TCT TTC TTG TAG CAA CT	EF112769	62
‐	JF-7M	Poli827TUF	GTC CAG GGT TGT TAC ATT TGT G	AGG ATC CCC AAA CCC CTC TGT	EF112783	62
JF-7F	‐	Poli870TUF	CAT TTT GAT AGC GGA CAT GGT CTC	AGA ATT AGG TTA AGG CTG GGT GAG G	EF112818	62
JF-7F	JF-7M	Poli905TUF	CAC CTG GAG GAC AGA CAA GAT ATG A	ACA CAG TCC GCA GGT TAG ACC A	EF112844	62
JF-7F	‐	Poli923TUF	CTA CCC ACC CAT CTC CCA ACT TAA T	CAT ATG TGT GAA AGG GGC CGA TAA	EF112857	62
JF-7F	JF-7M	Poli946TUF	CCC ACA TTC GAC ACA CAC ACA TAC T	CGA GGA TGG TCT CCA AAG TGA GT	EF112872	62
JF-7F	JF-7M	Poli968TUF	AGA CTC TCG TGA TGA AGA CTG GAC C	GTT CAG TCC TGG TTT GAC ACT GAT G	EF112894	62
-	JF-7M	Poli992TUF	CAG GAC ACA GAC CAA TGT GTG G	ATT GTG TGA CTC ACC TGC CTG ACT	AB458899	62
-	JF-8M	KOP60	TTCTCTCCTGCTGAACTACAC	CCTCTCTTGCTCTTCTCTCA	EU307250	55
JF-8F	JF-8M	Poli1016TUF	CGT CTA CGT GAA ACT GGA TCT GAG AG	GGA GGT TGT TAT CAG CCC TAG TCA C	AB458910	62
JF-8F	JF-8M	Poli106TUF	CTG GCT TTT TAA GGA GAG CCA CAC T	GAT CGA CCT TGA TGA GAC TCA CAA A	AB459391	55
JF-8F	JF-8M	Poli1118TUF	CTC TTC CTC ATA AAG ACA GCC TTG	GAA ACA GAG TTT GTG GCC TGT CAT	EF112915	62
JF-8F	JF-8M	Poli1140TUF	CAC TAG ACC ATG TCA CTG GAG CAA T	ACT CAG AGG ACT CTG GAC AAT ACC C	EF112930	62
JF-8F	JF-8M	Poli1149TUF	ATC ACT GCC TGC TTC TCT TTC TCC T	GAG AGT TTG GAA CGG TGT AAT GGT G	EF112935	62
JF-8F	JF-8M	Poli116TUF	CAA ATC TGG CAA ATT TAG GAA TAG TGG	GAT ACC TGG TGA TAC AGG TGA ACA CG	AB037991	62
JF-8F	JF-8M	Poli1183TUF	GTT GCC GCA TTT CAC ATT TGG	TGC TTA TAC AGC GAG TAT GAG CCA C	EF112956	62
JF-8F	JF-8M	Poli1190TUF	GAC AGT CTG CAC AGA GCT AAC ATG C	GTC TCT CTC AAA CTG TTG GTG TTG G	EF112961	62
JF-8F	JF-8M	Poli1233TUF	CAC CTT CTG TTT TCA ATC TGG CTC	AAC TAT CGA AGG TAA TGG GAC CTG	EF112993	62
JF-8F	JF-8M	Poli126TUF	ATA ATC ACG AGC TGT GTG CTG AAT G	TCA CAT GTA CAA ACA CAC CAC TGG A	AB037995	62
JF-8F	‐	Poli1354TUF	GTT CCT CTG TCA GAA CCT CAG TTC A	GGT TAA AGT TCC CGT TGT CTT CCA	DQ888927	62
JF-8F	JF-8M	Poli136TUF	CTG GTT GGA GTG GAT GTA GGC TG	GTG AGA CAG GTG CTG AGT CTT CTC C	AB459411	55
‐	JF-8M	Poli1398TUF	GAC AAA TAC AGG CAC AGA CAG ATG G	AAA TCC TCT GGT CAC AAG ACA GAC C	DQ888963	62
‐	JF-8M	Poli1450TUF	GTG CTA TTC TTC ATT TTC TCC GGG	CTG CGG ATG AAG ACA AGA AAC AGA	DQ889015	62
JF-8F	JF-8M	Poli1512TUF	GTT GGA CCA ATC ACA GGA AGT AGA GA	GGG TGG AGT TAT TGT TGG ACT ACA CA	DQ889071	62
JF-8F	JF-8M	Poli162TUF	GTC CGT CAA ATG GAT TCA ATG CTA A	CAT GTC TCT GGA CTT CAC ACA GGC	AB459434	62
JF-8F	JF-8M	Poli166TUF	TGC TGC TGA CTG TCA ACA TAC ACA C	AGA CAA AAT GAA CAC ACC TGC CC	AB459437	62
JF-8F	‐	Poli1715TUF	GTA GTT GAT CAA AGA CGG AAG AGG	AGC ACC TGT GTA TTT TAA AGG CCG	AB459013	62
JF-8F	JF-8M	Poli1725TUF	AGA CCG ACA GTT CCT CTT GTC A	GGG GAC TTG CTT TTC TCA AAC AGA	AB459022	62
JF-8F	JF-8M	Poli1726TUF	GTA GAA AAG AGG TTG ATG GAC GAG C	AGA ACA CGC CGC CTT AAT GTT TAC	AB459023	62
JF-8F	JF-8M	Poli1752TUF	GGA TGA ACC ATC TGT TGC TGT T	CAT GTT TGG TCA TGA AGC TTA GCC	AB459043	62
‐	JF-8M	Poli1757TUF	CCA ATA TGA TGC TGT GAA CAA GGG	TAC CCG GGG ATC TTT CTA TCA GAT G	AB459048	62
-	JF-8M	Poli1806TUF	CTC ACT TCT CCT TCA TTC TCA GTG G	AAA TCT GAT TGC TCA CAC TCA GGG	AB459092	62
JF-8F	JF-8M	Poli1825TUF	CAA GCG GTG CAC ATT TAA CCA T	GTT CAA GGC TGA AAG AGC AGG AAT	AB459110	62
JF-8F	JF-8M	Poli1840TUF	CTG TCC TCT ACA GCC AGA ACT GTA TT	GTC CTG TTC ATC GTA ATG GGT GAG	AB459122	62
JF-8F	JF-8M	Poli1848TUF	ACC CTG TGG AGA GAG AGG CGT A	CTG GTC AGA GAT CCG TTC TTA AAG C	AB459129	62
JF-8F	JF-8M	Poli1877TUF	GTG AGT CAG CTT TTG TAT GTG TGG G	CTT TTG CTG GCT TGA CAC CCT TAT	AB459152	62
JF-8F	JF-8M	Poli1903TUF	TGT AAC TAC AAG GAT GTC TGT GCA GC	GTC TCC AGG AAA TCA ATG CAA GTC	AB459176	62
JF-8F	JF-8M	Poli194TUF	TGC AGC TGA CTA ATC CAC TGC AG	AGT GTG TGT CTG TCC ACT CTT GTG C	AB459464	65
JF-8F	JF-8M	Poli202TUF	TGT TAC ATT CGC TCA CTC TCA GCA C	ACC TCA GTG ACG TCT CAG CTG TTG	AB459470	60
JF-8F	JF-8M	Poli206TUF	GAG GTG CTC CAT CAT GTT CAA GC	TGT TAA AAT GAG CCA AGA GTC ATT GC	AB459473	55
JF-8F	‐	Poli248TUF	GTAAGTTGTTCACACTGTTCTCAG	TGCTGGAGTATAGATTGAGAGGC	DQ865463	63
‐	JF-8M	Poli429TUF	AATGGAGAATATGCACGTACCC	CTTATGCACTGCTGCCACAT	EF112633	58
JF-8F	JF-8M	Poli468TUF	TGGGGTGACACACTTTTTGA	AGATATTGGCTCATCAAATGGG	EF112667	58
JF-8F	JF-8M	Poli47 MHFS	TCACACAATGGAAAGCAGTT	GCCTTGAAGCAATCTCAGAG	AB459287	55
JF-8F	JF-8M	Poli5 MHFS	AAAGCAGAAGGGTCAAGC	CAAAGATCGAGGGTCAGC	AB459314	58
JF-8F	JF-8M	Poli51TUF	CTT TAA TCT TCC ACC CGC AGC TAG T	TAT GAG ATG ATT CTC TCG TCG CCC	AB459382	65
-	JF-8M	Poli62 MHFS	GGGGTTAATTGACTGTGAGGAC	AGTAAAACAAGAGAATAGGAAT	AB459298	55
JF-8F	JF-8M	Poli66 MHFS	TCTACCAAACTCTCAATCCT	TCACTTCACTTATCCCACAG	AB459335	55
JF-8F	JF-8M	Poli702TUF	ATA CAC AGA GGC AGG GTG TAG TCC T	CTG TGG TGA AAC AGA TCC AGT GTG	EF112703	62
JF-8F	‐	Poli720TUF	CAG GGT TTT GTG TGG TGT AGT ATT GC	CTC GCC TGC TCA GTC AGC TTT	EF112717	62
JF-8F	JF-8M	Poli800TUF	AAG CAG GAA CAC ACA GAT GCA AGT	GAC ATT TGG CCC TCC CAC TAA TAA	EF112760	62
JF-8F	JF-8M	Poli840TUF	GCT GTA GCT CGA CGG CTG TAT CAT	GTG CTC CTG TGT TGC TTT AAG TGT G	EF112795	62
JF-8F	JF-8M	Poli846TUF	AGT CCA CAG ACA TGT TGG ACA CCT	AAG TCA CCT TGA CCT GCA GTG TTA GT	EF112801	62
JF-8F	JF-8M	Poli852TUF	CTG CTC AGG AAT CAC ACG TCT CTT A	GAG CCA TCT CCT GTG AGC CA	EF112806	62
JF-8F	JF-8M	Poli931TUF	CCA TCT CAA CCC AAC TTT TCA CTG	AAG AAA GAG GAC AAG TCA GAC AGA GG	EF112861	62
JF-8F	JF-8M	Poli937TUF	CTG ACA GGT TGC CAT CTT TAT TCG	TCA GAC CTG TGA TGT TTG AGG ATG	EF112865	62
JF-8F	JF-8M	Poli943TUF	TCC TGC CAG ACA TGA GGA GG	AGA GGT GGC AGC TGG TAT ACT CCT A	EF112869	62
‐	JF-9M	KOP18	GAAGGATCTGGACTCATGGTGAC	CAGCAGCAAAGGCAGAAAGAG	AY328973	62
JF-9F	JF-9M	KOP23	TCGATGAGTGTCCTCGCAACTA	ACCGCAGTCTGCAGTTCCTCT	AY328978	62
JF-9F	JF-9M	Po91	AGGTTTCAAGGTGTTCATTGCGAGTC	TAAAGGAAGTGCCTCACTGTGGAGAA	AB046761	62
-	JF-9M	Poli1013TUF	CAG TTG AGT CTC CAA CAC TCG AAT C	GGG AAA AGG TAT GTG CAT CTG TGA	AB458908	62
JF-9F	JF-9M	Poli1035TUF	TTA TGT GCG CTA CAC AAA CTC CTC C	AAT CAG CAG AAG GAA ACT GAA GGG	AB458922	62
JF-9F	JF-9M	Poli1058TUF	AAG GAT GAA CGT GGA TGT GGA AG	ATA AAG CTG CGC AGG ATG GAG	AB458934	62
‐	JF-9M	Poli1112TUF	GAC ACA TTC TCC AAA GCA CCC AC	GAA CAA CGG GTC ATA GCG TTT GTA	EF112912	62
JF-9F	JF-9M	Poli1126TUF	GGG AAG GAT GAT GAC ACA TAG ACA G	TTT ACC GAC CGA GCG TTT GAA G	EF112921	62
JF-9F	JF-9M	Poli1143TUF	GTG TTG TGC TGA AGA CAA CGT GTA G	GTA CTC ATC ATC GCA GGG TTC TCT C	EF112931	62
JF-9F	JF-9M	Poli1147TUF	GTT AGC GAC CAG GGA GAA GAG AAC	CAG GCC TGT TAT AAT GAG TGG AGT G	EF112934	62
JF-9F	JF-9M	Poli1174TUF	AGG CCT GGG AAG GTC AAT CAT	CAA GCT TTT AGT CTG GAT GGT CAG G	EF112949	62
‐	JF-9M	Poli1206TUF	AGT GCT GTC AAC CAA AGA GAA GAC C	CAT GTG TTG CAC TGT GGA TTT GTG	EF112973	62
JF-9F	JF-9M	Poli1207TUF	CCT TGT ATG ATC ATG CTC TAG CCA C	CTG TGG CCC AAA GGC AGT CT	EF112974	62
JF-9F	‐	Poli1208TUF	ACA ACT CTT AAC ACA CGA CTC TGG G	TTA AGA GGC CCT CAA GAT GTG AAC	EF112975	62
JF-9F	JF-9M	Poli1239TUF	CTT GCC TTT AAA GAA GGC CGA	AAA GTG ATG CCT CTC ACT GCT ACA	EF112998	62
JF-9F	JF-9M	Poli1240TUF	CTG TGA GCA TCA GTG ATT TGA AGC	CCA AGA CTT GAC ACT AGT CTG CTC T	EF112999	62
JF-9F	JF-9M	Poli1242TUF	AAA CAT CTG GGT CTA CGA CCG ACT	GCG AAG ATG AAT ACA TCA GGG TCT G	EF113001	62
JF-9F	JF-9M	Poli1246TUF	ACG ACC AAT GTG CAG CAT AA	ATG CCA GAG CAG AGT CTT TTC CTA C	EF113004	62
JF-9F	JF-9M	Poli1272TUF	CAG TCG ACA GCT TTA ACC CAG TAC C	CTC AGT TCA GAC TGA TGC TGT CAC C	EF113026	62
JF-9F	JF-9M	Poli1297TUF	GAT TGC ACA GCT CCA GAC TTA GAC A	AGG AGT GAT TGA TGA GCG TGA TGT	EF113048	62
JF-9F	JF-9M	Poli129TUF	TTG CTG ACT TCC TCT GTT TAC TCC C	ACA GCT GCT CTG TGT GTA TGT TTG C	AB459406	62
JF-9F	‐	Poli1302TUF	TAA TCC AGG ATG TGG CAA GGA C	CCT GCA TGT CAA ACG AAG ACC T	EF113051	62
JF-9F	JF-9M	Poli1314TUF	CAG GCT CAC GGA GAG AAG TGT G	CTG TGT ATG AGC TGC ATG TGC TTA G	EF113062	62
JF-9F	JF-9M	Poli1343TUF	CAC ATG CCA AGT GTG AAT CCA T	GTA CCA CCG CGA GCA TTA GCT ATC	DQ888918	62
JF-9F	JF-9M	Poli1372TUF	GCA AAC TGG TTT TGT TGG ATC G	TCT GAG ATA CAA TCT GGA TCA CCC C	DQ888942	62
JF-9F	JF-9M	Poli1379TUF	ATG TTA CTG CTA CCG GAT GCT TGA	AAG GGT GAG AAA CCA GTG GAA GAC T	DQ888948	62
‐	JF-9M	Poli1392TUF	GTG TCG GTG AAG ATA TGA AGC CAG	TTT ATT ACG CAC AGA GGC CAC ACT	DQ888957	62
-	JF-9M	Poli1458TUF	CAG TCC AGA AGG TGG TGG TAA TGT A	GTT GGC TCC AGC AAC AAC AAA C	DQ889022	62
JF-9F	JF-9M	Poli1472TUF	GGA CAC AAA GAG CTA TAC ACG CAC A	GTT CGA TTG AGA GAA CAG AGC TGG	DQ889035	62
JF-9F	‐	Poli160TUF	AGC CTG CCT CAA GGC TTT ATT ACA C	GGT TGA ACA TTT AGG TTT GGC AGA A	AB459432	62
JF-9F	JF-9M	Poli16-39TUF	CGG CCT GCA GTC TAA ATG TTT ACA C	AGG TCG ACT TTG TCA CCG ACA CTA G	AB459365	65
JF-9F	JF-9M	Poli163TUF	ATC CAC ATC CCC TTT AGG CTA GTC C	ATG GCC TTG TGT TTG TTT CTG TTT G	AB459435	60
JF-9F	JF-9M	Poli1724TUF	TTT CTG TTT GCT CTT CCC TG	GGA AGC CGG ACA AAA GAC AAA G	AB459021	62
JF-9F	JF-9M	Poli1751TUF	CAG AAC TCT GAG TGA TGC TGG AGG	GGT TAA GTG CTG TGG GAA TGT TTG	AB459042	62
JF-9F	JF-9M	Poli180TUF	AGA AAG ACT AGG AAA GTC AGG ACC TGG	TCT GCC TTT GTC TCT TTA TCC AAC G	AB459451	62
JF-9F	-	Poli1813TUF	CCT CAG TGT CCG AGA AAT GAA ACA C	CAC ATC ATC TCC AGT GTG TGA CG	AB459099	62
JF-9F	JF-9M	Poli182TUF	CAG TCA ACA CGG ACT TCA TCC TGA G	TGA ACA CCT TTG AAA GAC ACC TTG A	AB459453	62
JF-9F	JF-9M	Poli185TUF	GTG GAC ATT TGT ACT CCA CAG ACC A	GTG AGC GGG TAC ATG TGT GTG AG	AB459455	60
JF-9F	‐	Poli1888TUF	AAA GGT CAG GCC TGG AAT CGT TTA	AGA CTG AAC ACA TGG TGA TGC TGA G	AB459162	62
JF-9F	JF-9M	Poli1893TUF	GGC AGT TCT TGA CAC AGT AGG TGT T	GGG CTG GTA TTG TTT TCA CCT	AB459167	62
‐	JF-9M	Poli1913TUF	GCA GCC TAG CTG TGG ACA ACT TAT T	GTC TCC TCC AAG GTC TGT TTA ATG G	AB459183	62
JF-9F	JF-9M	Poli1928TUF	AGT GGC TTC TCA TGG CTG AGT G	CAC CTG TCA ACG CTG CTA TGC	AB459196	62
JF-9F	‐	Poli1934TUF	CCA CCC AAC CAC CCT GAA AAT	CCA CAG AGA CCT ACC TTC AAA CCA C	AB459200	62
JF-9F	JF-9M	Poli1936TUF	GTC TTC AGA AAT CGT TAT GCA CCC	TAG TTC AGA GCG CCG GAG TAA ATA G	AB459201	62
JF-9F	JF-9M	Poli1952TUF	GTA ACC TGC CAA TTA AGG ACT GAA CC	CTC ATC CCC ATC ACT TCC TCA TGT	AB459216	62
JF-9F	‐	Poli1964TUF	ACG TGT AAG CAG TAG GCG TCG AG	TAA AGT GGG TCA GAA AGT GAG GAC C	AB459225	62
JF-9F	JF-9M	Poli1982TUF	AAG AGG ACA GGG AGC AAG CG	ATC CGT CAG GCT TAT CTC ATG GT	AB459239	62
JF-9F	‐	Poli1998TUF	CTG GAG GAA TTC ATC GTT AGT GTG C	CTA TGG AAG GCT CCA TCT GTT TCT C	AB459246	62
JF-9F	‐	Poli201TUF	TTG AAC CAA TTT GTC AAT CAA ACC C	TTC TGC ATG ACA CTG TGA AAA GCT C	AB459469	55
JF-9F	JF-9M	Poli2024TUF	TCG GCC TGT CAT CCT AAC TCG	GAA GTT CAG CCT CCT TCT CCC C	AB459261	62
JF-9F	-	Poli227TUF	TAT GGG GAA GTC TCG CCA AAA AG	TCT CAG CAC TTA GAC GGA GCA GTG T	AB459492	52
JF-9F	-	Poli240TUF	TGAGACTGAACACAGGGTGATGC	TAGTCTGCTGCTGGGAGGTTCG	DQ868392	65
JF-9F	JF-9M	Poli260TUF	GCTCTGCAGAGCATATAGGCC	TGGAGGCAGGTAGACGGCATA	DQ865468	61
JF-9F	-	Poli30MHFS	TAATGTTTTAGTGGCAAGTGG	TGAGGTGGTGAGGGTGAGTCC	AB459328	55
JF-9F	-	Poli31MHFS	GGAGAGTTTGCTGAGTCAAC	TGTAAGCTGAGGAAAGAAAT	AB459329	55
‐	JF-9M	Poli420TUF	GGATGAGGTGAACCGAGTGT	AGGTGTGTGTTTGTCCAATCC	EF112624	58
JF-9F	‐	Poli434TUF	AATTTGTGAAACAGCAGGGG	GCTGCTCTACTCCAATCATGC	EF112638	58
‐	JF-9M	Poli474TUF	CCTTTTCCAGCCCTTCTTCT	GGCTTCTCTTCCTGTTGGTG	EF112672	58
JF-9F	JF-9M	Poli477TUF	CTGCTGTAGTCCGTACATCTGC	ACATTTGCTGTTTTTGCATCC	EF112675	58
‐	JF-9M	Poli502TUF	GTAGTGTCACAGTGCCTTCTGC	CGTCCCTAACATCCGCTG	EF112700	58
‐	JF-9M	Poli617TUF	CCT CAT CAG GTT TTC AAA TGG	CCT CAT CAG GTT TTC AAA TGG	EF112591	62
JF-9F	JF-9M	Poli639TUF	GTG CCC TGT GAT CCA AGA CT	GTG CCC TGT GAT CCA AGA CT	EF112598	62
JF-9F	‐	Poli754TUF	GGA GGT GGA GTT ACC CAC TGG TAT	TCT TAC TCA CAT TCA GCT GCC AGT C	EF112735	62
‐	JF-9M	Poli764TUF	CTA AAG CAA TCA AGA GAG CAG AGG C	AGT TCT TAT CAG GCT TCA CAG CAG C	EF112739	62
JF-9F	JF-9M	Poli788TUF	GGC TCC CAC TTT CCC TTA CCT TAT	CAC TGA TTA ATC TCG CGT CTC AAC C	EF112751	62
JF-9F	JF-9M	Poli837TUF	GTC TTT CCC TTG CCT CAG TGT CAT	GAC TCT CCC CTG TGT GTT ACC TCC	EF112792	62
JF-9F	‐	Poli844TUF	GGC CCA GAG CTT CAG CTT TAT TTA C	ATA TCC AGG CAT CCT CCT GAC ACT	EF112799	62
JF-9F	JF-9M	Poli876TUF	AAG GAT GAA CGT GGA TGT GGA AG	AGC ATC CAT GCA CCA TAA AGC TG	EF112824	62
JF-9F	JF-9M	Poli947TUF	GGT TAC ATT ACG CAT AGA CAG AGG	GTA TTA CCT CAG TGT GGG TGG GAG T	EF112873	62
JF-9F	JF-9M	Poli973TUF	GCA TTA GGT ATG TCA CAA CAT GGG C	CTG TGG TTA GCT AGG ATT AAC TGG CA	EF112898	62
-	JF-10M	Po15	TTCAGTACCTGTTCAACCTGATGT	CACAACTTAAGGTAACAACCTGCT	AB057727	52
JF-10F	JF-10M	Po42	CGAGCGCTGTTTCAACTACGGTCATT	ATGATGATCTAACCGTCCGGCTCCAT	AB046754	62
-	JF-10M	Pol-2*	AGGATTTAGCCAAGGTCA	ACATCAAGCCAAGAGAAG	AB043470	52
JF-10F	JF-10M	Poli1007TUF	CAC TAA TGG CAC CTT GTT CCT GAC T	TAT GAA TCG ATC CTT GTC ACC CTC	AB458905	62
-	JF-10M	Poli101TUF	CTC CAG TCA TGC TCC AAT GAT GAC	AGG ATG TTG TAA TGA ACA TTG TGA TGA	AB459387	55
JF-10F	JF-10M	Poli1038TUF	ATA TCT GTG GTC GCA TTT GCT CTC	GTC ACG TTT CAA CCA AAC CAT AGC	AB458924	62
JF-10F	JF-10M	Poli1110TUF	TGC TAC AGT ATT GTG TTC TGG TGC AG	TGG AAG TCA ATG CAA AGT CC	EF112911	62
JF-10F	JF-10M	Poli1135TUF	CAG TGG TCC CCC ACA GAC AA	TTG CAC AGT CGC ATA GGT CAA AAC	EF112926	62
JF-10F	JF-10M	Poli1161TUF	AGT CGG TCA AAC TGC TCT TAT GTG G	TTT CCT GAG TAA AGA AGC GTG TCG	EF112941	62
JF-10F	JF-10M	Poli1177TUF	TAG CCA GGA GAG TGT GTC TGC ATA A	TCA CAA TAT ATG AGC CTG GTG C	EF112952	62
JF-10F	JF-10M	Poli1200TUF	GGC AGT TGT TGA GTC AGG ATA TGA G	TCT TTG AGT GCC TGT GTT TAG C	EF112967	62
JF-10F	JF-10M	Poli1261TUF	ACA CAG GTT TCT GTT CCA CTC AGG	CTC TTA CCT TGC CTC TTT TCT TCC C	EF113017	62
JF-10F	JF-10M	Poli1283TUF	GAG AGT AAA CCG GAG CAG CTG TAA C	GGA GCA GCC ATT GGA AAA TAT CTC	EF113036	62
JF-10F	JF-10M	Poli1288TUF	CAT GAA GGA GAC AAG TCA GTG CAA G	CCT CTG GAG GGG ATT TGT AAC TGT A	EF113039	62
JF-10F	JF-10M	Poli1291TUF	GTC AGA CTG AGG TGA GAT GAA GAT CA	GTC AGT GAC TGC AGC CTC ATT TT	EF113042	62
‐	JF-10M	Poli1315TUF	TCT TCC TGG TTG ATG TCT CTA CGT G	CGC AAA CAC CAA CAT AAC ACT GAC	EF113063	62
JF-10F	JF-10M	Poli1320TUF	ACA AGC CAG AGG CAT CAA TCC	CGA GGA GCT GTG AGT CAG AAT AGA G	EF113067	62
JF-10F	‐	Poli1329TUF	CTT ACT CTT TTC TCC TGG CCC TCA	GCT GAG CAG AGG AGC CAA TAA AGT T	DQ888909	62
JF-10F	JF-10M	Poli13-2TUF	TCA TCC CAT TAA AGC ATA GCG	ATC TCA CAG CAT CAC TTG ATG G	AB459357	60
JF-10F	JF-10M	Poli1378TUF	AGT CTA CCT GCT GCT ACG ACA CCT T	GAT ATA CCC ACT GAA CTC CAA GAC GA	DQ888947	62
JF-10F	JF-10M	Poli1412TUF	CGG TAG CAA AAC TAA CAT GTG GTG	GTG TGA TGT CTG AGG CTG CG	DQ888977	62
JF-10F	‐	Poli1417TUF	CGG ATG TCT ACT CCC ATT TCT TCA C	CCC TGC TTC TGT CTG TAA GCA TTC	DQ888982	62
JF-10F	JF-10M	Poli1419TUF	AGG GAT TTG CTG TAG GTG AGA GAG A	AAA GGT CTT TGC TGG AGG CTG ATA	DQ888984	62
JF-10F	JF-10M	Poli1434TUF	TTC GAA TTA GAG TGT AGC TGC TGG G	AGG ATG AAC CCT CTG TCC TTT CAC T	DQ888999	62
‐	JF-10M	Poli1436TUF	GAA ACT CAT GGC ACT GCT GTC TTT	CTG ACC AAC ACC ACC GTC TCT T	DQ889001	62
JF-10F	JF-10M	Poli1437TUF	GTA TCT GCA AAA CGG AGA GAC ATC C	TCG TCC GAC TTG AGG TGC TG	DQ889002	62
JF-10F	JF-10M	Poli144TUF	CGA CAC ACT CAC TGA CCT TTT TTG A	CCT GTG GTG AAG TTT CGA TTT GTG T	AB459418	62
‐	JF-10M	Poli1457TUF	CGT TGA CTG CAA ACA CGG AAA TAC	GTT CCT AAT GAA CTA ACT CCG CTG G	DQ889021	62
JF-10F	JF-10M	Poli1516TUF	AAA GCT TGA TAA GAG CTG TGC GGT	AGT GAA TGG TGA ATG GCA CTG AAC	AB458953	62
JF-10F	JF-10M	Poli158TUF	CGC ATC GAG AAG CAA AAA TCT AGA A	CGT GCA GAT AGT CAT GTG CAA AAC T	AB459430	62
JF-10F	JF-10M	Poli1647TUF	AGA AGA GAC TGT CTG CTG ATC CCT G	TGC ATG GCA CAA ACA AGA GAG A	AB458987	62
JF-10F	JF-10M	Poli1662TUF	GTT AGG TGC GAC AGG AAC ATC TA	CAT TTA CAC AAC CCA GCA CTC A	AB458991	62
‐	JF-10M	Poli1663TUF	ACA GAC TGG TGA GTC AGG TTG GTT T	GCC TTT CAA CAT TGT GTC TTC CTG	AB458992	62
JF-10F	JF-10M	Poli1681TUF	TAC TCA GTA CCC CAT AAA CCC AGC C	GTA ACT AGC GGG TGC ATC TAA TAT GG	AB458996	62
-	JF-10M	Poli1705TUF	GAG GGT GAC TAC AAG GAG GTT TA	GAA GAG TGC TAA TCA AGA GCT GC	AB459005	62
JF-10F	JF-10M	Poli1731TUF	GTT GAT GAA GCT CTC ACT CGT TCC	CTG ATT GCA ACC AAC CAG AGA GAT AG	AB459028	62
JF-10F	‐	Poli1735TUF	ACA TCC CCA GAG TCC AGC TCT ATT A	ACA CAT GAA AGC GTC AGA ATG ACC	AB459032	62
JF-10F	JF-10M	Poli1740TUF	ACC TTC CTT TGT GGC CTG TTG	CTG TGC ACA TGC TCC ATA TGA ACT C	AB459034	62
JF-10F	JF-10M	Poli1847TUF	CTG TTC AAA TGC TCA ACT TCC GAC	GGT CCA ACG ACA GCT GTA TGT TTA TG	AB459128	62
JF-10F	JF-10M	Poli1850TUF	GTG CAC TCA AGA AAA CTG ACT CCA G	GCT CAT CCT GTT TTC ACA TCA CAG	AB459130	62
JF-10F	JF-10M	Poli1851TUF	CCT CAT AAA TGT TGC TGC AGC TCT	AGC TTC TCC TGC AGC CTC CTT	AB459131	62
JF-10F	JF-10M	Poli1904TUF	CTG TTT ACT TAA CCA AGT GAG CAG CG	CTA ACC TTA AAA CCT GCC CTC ACC T	AB459177	62
JF-10F	JF-10M	Poli1905TUF	GCA AGG TCA GAG AGA AAG AGT GAC A	GGT CAG AAC AGG TGA GCT TTA ATG G	AB459178	62
‐	JF-10M	Poli1920TUF	TAA TGG CAG AGG TTT GGA GAA GAG G	AGG ACA TGA GGA CTC TGG CTA CAC T	AB459189	62
JF-10F	JF-10M	Poli1924TUF	CAC TCA CAC ATT TCT CCT CAA CCT G	GTT GGA TGC CAT TGG TCA GAG TC	AB459192	62
‐	JF-10M	Poli1943TUF	CGG ACA TAA TTG TGT AGC TTA CCC C	CGG GAT GTG TGT TAA TGA GGT GTT	AB459208	62
JF-10F	JF-10M	Poli1949TUF	CTA GTG ATG GAA CCA CAA AGC ACT C	GTC TCC TGT TGA CGG ACA CTG CT	AB459213	62
JF-10F	JF-10M	Poli261TUF	GTAACACACTTCACTCCACATCG	CAATGTTACTGGAGGACTTCTGC	DQ865469	63
JF-10F	JF-10M	Poli34TUF	GGA AAC TGA AAG CAC ACA AGC	GAG GGG CTA ATT TGT CAC TCC	AB459377	58
-	JF-10M	Poli37MHFS	AACCTTGACTCACCACCAGT	TATGGGCAATCTGTTTCTGC	AB459331	55
JF-10F	JF-10M	Poli428TUF	CCTGTGGTTTCCTCTAAAGTGG	ATTTAGCTCGGTCCTGAGCA	EF112632	58
JF-10F	JF-10M	Poli439TUF	GTGCCCTCTGCAAACCTTAG	CATCAATCACTGGTTGGTGC	EF112642	58
‐	JF-10M	Poli467TUF	TTCCTGTTTCTCCAGAAAGGA	ATCAGGTTGTTACTGGCTCCA	EF112666	58
‐	JF-10M	Poli52MHFS	CTGATGGCAACAGTATTTAT	CACTCATGCTCCACTATTCC	AB459291	55
JF-10F	JF-10M	Poli659TUF	ACT GGT GCA ATG TTT CCA TC	ACT GGT GCA ATG TTT CCA TC	EF112606	62
‐	JF-10M	Poli741TUF	GTG TCA CTT CAC ACA CTG GGT CTT T	GGA TTT TAA GTG TGG TCT CAC TGC	EF112728	62
JF-10F	JF-10M	Poli753TUF	AAC GAG CAT TGT CAG AAT GGA CAG	GGT TCA CAA ACT GAT GTG ATG CAG	EF112734	62
‐	JF-10M	Poli797TUF	TGT GCA TGC TCA CAG TGA AAA G	CCT CTG AAC AGA TCA CTT CTG GGA A	EF112757	62
JF-10F	JF-10M	Poli807TUF	GCT CAT GTG TGG ATT AAG AGG TGT G	GTG AGA CAC ACT GAC ACA CAG CAG	EF112767	62
JF-10F	JF-10M	Poli821TUF	ACC CAT TCA CAT AGG CAT TG	GCG AGA TCT TTC ACC TTG CTT CAA	EF112780	62
JF-10F	JF-10M	Poli831TUF	GCT ATG CTA TTA CAG CAA TGC CTC	CCT GGA TAA AGT CTT CAG TGT TGC C	EF112786	62
JF-10F	JF-10M	Poli83MHFS	ATATCTGAAAGCAGCGTGTG	CTCCAATGCCCTTACTGAAT	AB459304	55
JF-10F	JF-10M	Poli890TUF	CCA CAA ATG AGA GGA CGA TTG TG	GCA ATC CCC AGA GAC AAA AAC TG	EF112835	62
‐	JF-10M	Poli951TUF	GGC CAA ATG TGT TTT GAC CTT G	GTG TCC CTG TCA CAG AAA TAC AAC	EF112877	62
JF-10F	JF-10M	Poli972TUF	CCT GGG ACA CAA CGA TGA CAT AAT	GAA TGC ACT GTC CTC CAA AGT GAA	EF112897	62
JF-11F	JF-11M	KOP14	CAAAGCTATTCCTGCAACTGC	CTATTCACCGGGGAGATGAG	AY328970	60
-	JF-11M	Po26	ACACTGGGCCCTCTGTTAAACAC	AGAGGAGAAAGGGCACCGAGATA	AB046750	62
‐	JF-11M	Po83	TGCGGTCATCATGTCTTTAAAATA	AGCAAATGTTTGCTTTTGGATACA	AB046759	55
-	JF-11M	Poli104MHFS	GCCGCTCGCTGTTTCTCTC	ACTGCTCCTCTTTGTGTCG	AB459342	55
JF-11F	JF-11M	Poli1113TUF	TCA GAA ACA TTA ACG ACT CCC TCG	ATA CAA AGT AAA GCC CAG ACC CGA C	EF112913	62
-	JF-11M	Poli111MHFS	GAAAGACAGAAAGAGGAAGAGG	GTAAAATGCACCACCCAGTAAT	AB459344	55
-	JF-11M	Poli112MHFS	TTGGCAGAGCTAAGAAGCAGTA	GTGTGCAGGCAGAGACTTTGTC	AB459345	55
‐	JF-11M	Poli1184TUF	CTC TGC AGC AAT TGT AGT GTT CCA C	GAA TCA TGA TCC TTG AGC ACC TG	EF112957	62
‐	JF-11M	Poli1198TUF	GTA ACT CCC CGT TGA TCA TTG TCA C	CTT TGG GCA AAC ATT ACC ACA CCT	EF112965	62
‐	JF-11M	Poli1222TUF	TCT GCC CGG TGT CCT ACT CA	AGA TAA GGC TGC TTC TCA AAA CGC	EF112986	62
JF-11F	‐	Poli1266TUF	GGC TTT TCA GAT ACT GTG CAG GAA	CTG TAG ACT GCC CAG ACA AGA CAA C	EF113021	62
‐	JF-11M	Poli1309TUF	CTC CTG AAG CAA TCT CAT GTC A	GGA ATC AGC AAG TTC TCT GTC A	EF113058	62
-	JF-11M	Poli131TUF	TCT CTC TGC ACG ACG CTT ATC CTA C	AGT GTG TCA CCT GTT TGG TCC AAA T	AB459407	62
‐	JF-11M	Poli1328TUF	ACC AGT TAA TCC CTG GCA GAT TTC	GCT GCC AGC TGG ATT AAT ATG TAA GG	DQ888908	62
-	JF-11M	Poli132TUF	CTG AGG CAA AAA TGC TTG GAT ACA T	CGC CAC TCT AGT TTC ATC TAA AAC ACG	AB459408	65
‐	JF-11M	Poli1351TUF	CAT GAA GAA GCA GGC AAA GA	TTC AAG TCA CGC TGT GTG TAA C	DQ888925	62
‐	JF-11M	Poli1439TUF	AGA GGA GCG AAC AAC AAG CAG AAT	GCT GTC TGT GAC TTT TAA CGG CGT A	DQ889004	62
‐	JF-11M	Poli1445TUF	AGT TCG AGG TTC GTC CTT TTC TCA C	GTC CAA GGT CCT GAA TCT GCT TTC	DQ889010	62
‐	JF-11M	Poli1618TUF	CTG ACA GAG CTT ATC CAA GTG CAG A	TCT CTC AGC TCA CTT CAA ACA GTG C	AB458976	62
-	JF-11M	Poli16-19TUF	AAG GCC AGT GCA AAA ACA ATT CAT A	AAC AAC ACC TAC GAC AAG CCC TAC A	AB459362	60
JF-11F	JF-11M	Poli1642TUF	CTT TCA TCT GTC TGC TGA GGT TGT C	GAC AGT CAG TGG GAG TTC AAA TCA	AB458985	62
‐	JF-11M	Poli1746TUF	TCC CTG ACA CAC AAT CAT ACG TG	CAG CTG TCA CGT TGT GTT CAT TAC	AB459038	62
JF-11F	JF-11M	Poli174TUF	TAG AAA CTG GCC TTC ATG GTG TCT C	ATG TCA GAG TTT GAA AGC AGC AAC C	AB459445	62
‐	JF-11M	Poli1776TUF	CGT TAT CCT CTT GAA TGT TGC C	GGT CTC ACT TTT CCA CAC TGG AGA G	AB459066	62
‐	JF-11M	Poli1787TUF	GTG CAG AAT TAA ACA CTG CCA CAC C	CCT CAC ACC TGA AGC AGA CGA G	AB459076	62
JF-11F	JF-11M	Poli1795TUF	GTC ACA GAA GTG GTG AAC CTG TGA T	GAC CTC ATC CAA CAG GAA GTT CAA	AB459082	62
-	JF-11M	Poli1816TUF	TGA GCT TTA TCA TCT GCT GGT GG	GCT TCT GCT CAG CTC AGT GC	AB459102	62
‐	JF-11M	Poli1841TUF	CCA CGT CAT CAA GTT GGC TTT T	AGG GTT TGC AGT AGA GCA TGA ACA	AB459123	62
JF-11F	JF-11M	Poli1879TUF	CAG TTG AAT GAC ACA GAG AGC ATC C	CTG TGA CTG GAC ACA TCC TAC AAG G	AB459153	62
JF-11F	JF-11M	Poli1895TUF	ACA CCT CTC AGC TGT GTC CTG TCA T	CCC AAG AGC ATA GAC AGT TGT GTC A	AB459169	62
JF-11F	JF-11M	Poli1896TUF	TCT CAT GCA GGA CCT GGT AGG AT	CAT GCA TTG AGT CGA TTG TGT G	AB459170	62
‐	JF-11M	Poli2036TUF	GTC TGA CCA GCC ACA CTT GAT GTA T	GCA ACC ATC CCA AAG GGA GAA TA	AB459271	62
‐	JF-11M	Poli275TUF	GTTTCAAAGTGAGAATCAGCAGGG	TCACACCATCTTCACACCATCTTC	DQ865477	65
‐	JF-11M	Poli413TUF	CTCCTGCTCCTCTTTCCCTT	ATTGGTGAAGCATGTTTTAAGG	EF112617	58
JF-11F	JF-11M	Poli425TUF	AACGAGTGGTGAGAGCGG	GTTCTGGGGACCAAAGTTCA	EF112629	58
‐	JF-11M	Poli452TUF	ATACGGTCAACTACGGGCTG	GAATGGGTCTGGACAGGAAA	EF112653	58
JF-11F	JF-11M	Poli495TUF	CTCTACCAGCCTCTCTCTCTGC	TCCTCTGTCGTGAGGTTTGA	EF112693	58
JF-11F	JF-11M	Poli500TUF	ACCACTCTGATGATCCATGTTG	ACGCAGGACACAACTCCTG	EF112698	58
‐	JF-11M	Poli657TUF	CCC TGT GAG AAC CTC GTG TT	CCC TGT GAG AAC CTC GTG TT	EF112604	62
JF-11F	JF-11M	Poli729TUF	AGC CTC CAC TCA CTC ACT TTC AGA T	GGG GTG CAT GAA AAA TCA AAG C	EF112721	62
JF-11F	JF-11M	Poli750TUF	GTT TTG ACT GGT TCC AGG TG	AGA GCT CCA GGG GCA AGA TG	EF112733	62
JF-11F	JF-11M	Poli871TUF	CTT CTG AAG CCC CAT AAC CAA ATG	GGA GTA AGG ATA CAG ATG GTG TTC G	EF112819	62
‐	JF-11M	Poli884TUF	CTC TGG AGA GTA CCC CTC ACT CAA A	ATC ACA TCC AAG GAA ACT TCC CAC	EF112831	62
JF-11F	JF-11M	Poli907TUF	CAC TGT CGG GCC TAT TAG AGA GAG A	GAG GAG AGG AAC GTA AGG TTT GTG A	EF112845	62
JF-11F	JF-11M	Poli908TUF	AGC TGA GAG GGA CAG GTT GAT TGT T	CCT GTG GGT CCT GGT CAG TAA AC	EF112846	62
‐	JF-11M	Poli915TUF	AAC TAA ACC CCT AAA CCA CCA CAC C	CGT ACA GCT GGT GCA GTC TCA G	EF112852	62
JF-11F	JF-11M	Poli934TUF	GTG TTT GGA AAC ATC AGC CGA G	AGA GGA GGA CAA GAG ACG GAC AC	EF112863	62
JF-11F	JF-11M	Poli949TUF	GAG AGC GTG TGT AAC CAC CTT CAT T	ATG AAC AGC GTG AAA GGC CAC	EF112875	62
‐	JF-11M	Poli958TUF	GTG TGG CTG CTG TAC CAG TGA TAA	GTC ACT GGG GCT CTT TGT TAG CAG	EF112884	62
‐	JF-11M	Poli981TUF	CTT CCA GCC TGC ATG TGT AAA AGT	CTG ATG CCT CCT CCT CAC TCA G	EF112905	62
JF-12F	JF-12M	Po20	TGCTCCTTCACCTGCACGGCCTCAAA	TGCACCCTGACCTGTCACTGGGGATT	AB046748	58
JF-12F	JF-12M	Po35	TGGTTCTAGTGTTTGTCTGGTGA	CCTACAGCACAGATATGACCTTT	AB046753	62
-	JF-12M	Poli104TUF	AGC ATC AGC AAC TGC ACA AC	AGA GTG AGG GTG AGG AAG AGG	AB459389	55
JF-12F	JF-12M	Poli1166TUF	ATG ACT GTC AGC TGC ATG TGT CCT	CTG ATC AGA GGT GTG CTG AGA TT	EF112944	62
JF-12F	JF-12M	Poli1199TUF	CAA ATC TTT CAA CTC TCC ATC CCC	GAG ACC AGG GAG GTT TAG GAA CTG T	EF112966	62
JF-12F	‐	Poli1308TUF	CCT CTG TGG ATT CCC TGT TCT GTA A	GGT GAG GAA GAG GAG GGT GAA TAG T	EF113057	62
JF-12F	JF-12M	Poli1327TUF	ATA TTT CCC TGA CAG GCT GAG TGG	TGT ACA GCT TTG CTG AGT GAC TGT G	EF113072	62
JF-12F	-	Poli1339TUF	CCC TCT CCT CAC TGT CAC TTA TGG T	TGC AGC TTT CCA ACA TGA CTC T	DQ888915	62
JF-12F	JF-12M	Poli13-6TUF	AAA CCA ATG TTC TTT GAC AGA TGC C	CTG TTC AGA ATC CCT CAC TGA TGG T	AB459358	62
JF-12F	JF-12M	Poli1374TUF	GCC ACA AGA AGA CAA ATG GTT G	GAT TTG GAT GTT CTC ACT AGC AGG	DQ888944	62
JF-12F	JF-12M	Poli1377TUF	ACC CAG TCT GTA CTG CTG AAA CAC A	AGT GAA CCA GCA CCA ATT CCT TG	DQ888946	62
JF-12F	JF-12M	Poli1399TUF	ATA GAG AAA CGG AGA GAC AGA CGG A	GGA GCA ACC TCA TTG AAA CCT CAT	DQ888964	62
JF-12F	JF-12M	Poli1424TUF	AGT GTT CTG AGA CTG TAC GCC CC	GTT AGT CCA CAG AGT CAG GCC G	DQ888989	62
JF-12F	JF-12M	Poli1444TUF	CCT TGC TGT TAT TCA TGA CCG TCT	CAG TCC CAA CAG CAT CAG CAG	DQ889009	62
JF-12F	‐	Poli1474TUF	TTC TTC CAG TTC CTC AGA GAC A	GCT AAA ACC ACG TTC CCA GTT CTT	DQ889037	62
JF-12F	JF-12M	Poli1478TUF	TAG AAC CTC TCT GAT GTG ATG GCT G	CTC AAG GCT GAT TTG GCT CTG AGT A	DQ889041	62
JF-12F	JF-12M	Poli149TUF	CGT GTA CAG TAC ACC TCC CAA CAG A	GCT TGC GCC TGA CAA ACT GAT ATA A	AB459423	62
JF-12F	‐	Poli1505TUF	AGA GCA CAG AAG AGT CTG TGG AGA A	GAC TCA GGG AGC AAA CAG TCC TTA C	DQ889065	62
JF-12F	-	Poli1510TUF	CTG GCT CAC TCC TGT TGT TAT TGG T	ACT CAC CTG AAG CTC CTG AAA CAC T	DQ889069	62
‐	JF-12M	Poli1511TUF	GCT GAT AAT GTC GGC AAT AAC CCT	GTA CTG AGA TAC GTT TCA CAT CTG GC	DQ889070	62
JF-12F	JF-12M	Poli1515TUF	GTG AAA CAT TTG ATT GAG GCT CCG	ATA GGG AAA GAC CTC CAA CTC ACT G	DQ889074	62
JF-12F	JF-12M	Poli152TUF	TGT GGT GTG CTA CCG CTA AGA AAA T	CAA AAT AAT GAG CGG TTG TTT GGA C	AB459426	60
JF-12F	JF-12M	Poli1617TUF	CCA GTA GGA TCC ATT ACA CAG CAA G	ACA TAT GCC TAA TGC TCT ACC CAC	AB458975	62
JF-12F	JF-12M	Poli1620TUF	GTT TCC TGC AGA TCG AGG AAG TTT	CTC CAA GAG CTG CTG CTG TCA C	AB458978	62
JF-12F	JF-12M	Poli16-24TUF	GCC GTC AAC ACA GAA CTG AG	TCT GAG AGA TGA TGA CGC ATC	AB459363	55
-	JF-12M	Poli16-911TUF	GCA CAC GGG CAG TAA TAC ACA CAT A	AAT GTG CTG ATG TGC AAT GTG TAC C	AB459371	65
JF-12F	JF-12M	Poli1700TUF	GGA AAT GAT CAA TAC CCT GAA CCC	GTG TTG AAA CCT CAA GGT CAC ATG G	AB459001	62
JF-12F	-	Poli1707TUF	GCA CCA AGA GCC ACT TTA TTC GAT	ACA ACA ACA ATC TCC AAC GGC TC	AB459007	62
JF-12F	‐	Poli1711TUF	CAG AGG TTT GAC AGT GCT CAT GAC T	TAG ATC ACG TAT GTG TTG GTG CTC G	AB459010	62
JF-12F	JF-12M	Poli1716TUF	AGC TGA GCT AGC TAC ATG GCT GTG	CAA ATA GTT TCC TGT CTT GCC TCG	AB459014	62
JF-12F	JF-12M	Poli1766TUF	GAC ACA CAG CAT ATT TCG TTG GAC	AGA CAC AAC AGG TGT CTC CTC CC	AB459057	62
JF-12F	JF-12M	Poli1770TUF	GAC AGA GGA AAG GAG AGA GAT AAG CC	CCA AGC AAT ACT GTA AGC TCC TCT CA	AB459060	62
JF-12F	JF-12M	Poli1772TUF	ACA GGA ATG ACT GCA TAG CCC C	AGT TGG ATT CCT TCA CAC CAG TTG	AB459062	62
JF-12F	-	Poli179TUF	GAT CAG AAG AGC TGG TGG GTT GTA A	TTG CTG ATG GTG ACG TCA CTT TAA A	AB459450	65
JF-12F	JF-12M	Poli1824TUF	CTG CCC ACA CAG TTT GTG TTA TTC	GTA AAG TTG GAC TCT GCT CCA ACA C	AB459109	62
JF-12F	JF-12M	Poli1861TUF	GCA GGA GTC CCA AGA AAT ACA ACC T	TTC AAA GAG AGG GCA TTT GCT G	AB459137	62
JF-12F	JF-12M	Poli1862TUF	GTT GGG AGT TTG CAG GTC TTT GTA G	ATG TGA TTA CAT GCT CGC TCG CT	AB459138	62
JF-12F	JF-12M	Poli1870TUF	AGC TAC TTG TCA TGT CCG CTC AGA A	TGC CGT GAG GGG TGG ATA GT	AB459146	62
JF-12F	JF-12M	Poli1874TUF	GCC AAG CAA CTG ACG TGT ATT GAC	CCT CTT CAA CGG ATG CAT TAA ACC	AB459149	62
JF-12F	JF-12M	Poli1947TUF	ATC TGC TGT TGG TAT CTG CAT GGT	TTA CCG CAA TGC AGA AGA GAC TGT	AB459211	62
JF-12F	JF-12M	Poli1970TUF	CGA GAC GTA AGG ATG TGG TTT TGT	GGC TGC TGC TGA GAG GTA GAC TTT	AB459229	62
JF-12F	JF-12M	Poli1987TUF	GGT GAT TAT GGT GAG CGT TTC A	TCT CCC TCA GGA TGA TGT TTC A	AB459243	62
JF-12F	JF-12M	Poli1TUF	GAT CTC TGG CTG AGT CAG CG	TGA GTG TGA AGC CAA AGG C	AB037977	62
JF-12F	JF-12M	Poli2006TUF	GAT GCC AGT GGT TCA TGT CTA TGT C	ATT ATG TGC TCT GCC TGC CAC TTA G	AB459248	62
JF-12F	JF-12M	Poli2016TUF	GGA AGC TGG TAG ATG AAC AGT GAC A	ATG TAT CTT TGA CTC CTG GAG ACG G	AB459255	62
‐	JF-12M	Poli2027TUF	GAG GAG AAG CTC AAA CAC TGA GTC C	CCT CCA TCG TGT TGT TGA GCT G	AB459264	62
JF-12F	JF-12M	Poli2031TUF	TAC TGC CTG TCT ACC CGC AGT CTA C	AGG GAT ACA CCA GTG TAG GTC GTG T	AB459267	62
JF-12F	JF-12M	Poli212TUF	ATT TTA ATT GCC AGT ACA CCC CTC C	CCT TCG TCT AAT TAA TTG ACA AGT GCA	AB459478	55
JF-12F	JF-12M	Poli38MHFS	CAGTTGAAGGGAGTGATGTC	GGAAGGAAATAGTTAGAGTG	AB459332	55
JF-12F	JF-12M	Poli436TUF	CCTTGTGCTCCTGCTGGT	TTTGAACAGCCACTTGACTATG	EF112640	58
JF-12F	JF-12M	Poli458TUF	CCTCTGGGTTTGTCTGGAAA	ATGAGGACAACATTGCCACA	EF112659	58
JF-12F	JF-12M	Poli48MHFS	CATGTTTCACGACTCCTCTGT	TGCATTTATTTCTTTTCCTTG	AB459288	55
JF-12F	‐	Poli50MHFS	GGGGCAGACACAAACACAGG	ACTCCGCCCACCAACAAGAC	AB459290	55
JF-12F	JF-12M	Poli708TUF	AGA CTT CGG TGA ATC AAA GGC AC	ATG GTT CCT CAC GAG GAC CTA AAT C	EF112706	62
JF-12F	JF-12M	Poli712TUF	CAG CCA ACC AAC CTC CAC ACT ATT	TGA AGG CCA GAT ATG TAC TAG GGG A	EF112710	62
JF-12F	‐	Poli719TUF	TTT GAT GTG GTC TTA CAG AGC TCC C	TAC CAG CGA GTC CAC CAG TTC TTA T	EF112716	62
JF-12F	JF-12M	Poli861TUF	CCT GTG AAT GAC TTG CAA TGT GG	TGT TCT AGT GGC ATA TCA GGG TCA G	EF112811	62
JF-12F	JF-12M	Poli879TUF	GAA TGC CGG AGA GGA TAT TTT GAG	CTA AAG GGT CTC TGT GCA GTC ACA T	EF112827	62
JF-12F	JF-12M	Poli891TUF	ACA TGT CAG TCT GTG CAC GAG GTA T	TGT TGA ATG GAC TGT CAG AGA GCA C	EF112836	62
JF-12F	JF-12M	Poli911TUF	CAG AGA GAT GAG CCT GCT CTG ACT A	GCA CAT CCA AAG ACG GTG TGT	EF112849	62
JF-12F	JF-12M	Poli945TUF	TCC ACT TCA TGG TTT TGG CTG TAG	AAC AGG ATC TTA GAG CAT GGG AGA G	EF112871	62
JF-12F	JF-12M	Poli953TUF	ATG GGG AGA CTG TCC TCT GGA A	CTC TGC TGA AAG TAC GAG ACA CAG C	EF112879	62
JF-12F	‐	Poli959TUF	GTA AAC AAA GGG TTT CTG TGG TGG	AAC ATG TGT TTG ACT GCT CCC TTC	EF112885	62
JF-12F	-	Poli9-62TUF	TGA TGG CTG GTA AAC ATA TGC CAC	CCA TTT GGT AGA TTC ATT GTA GCG C	AB459355	65
JF-12F	JF-12M	Poli969TUF	CTG GGT AAT CAC AGG TCT TCT CAG G	TGT CTG TCT CTC TCC CTG TCT TTT G	EF112895	62
JF-13F	JF-13M	KOP9	ATCAGGAACGGGAGAGACTC	GAGTTCGTCCTTCGTCTTCA	AY328965	62
JF-13F	JF-13M	Pol-4*	GTGTGCTCTGGGCTTTTG	TTaCCTGTCCTGTTaCTC	AB043472	53
JF-13F	JF-13M	Poli1033TUF	CAT CTG GAG CTT GTC CTC AAA T	AGC AGC AAT CAG AGG TCA GAA A	AB458920	62
JF-13F	JF-13M	Poli1036TUF	CAG GTG TGG ATT AAA GTC ATT GGG	GGA CAT CTT CAC CTT ATC ATC ACG	AB458923	62
JF-13F	JF-13M	Poli1054TUF	ACA GTG AGC TGG ACT TTT CCA TTG	AGG GAT GAC GCA GAG GAG GA	AB458933	62
-	JF-13M	Poli1061TUF	CAC ACA AGG ACT CCT CTC TAC ACC A	CCT GTC CAA ACT TGA CGA GGT TAG T	AB458935	62
JF-13F	JF-13M	Poli10MHFS	ATATTTGAGAGGACCAGT	AGGAAAGACAGCCAGTTG	AB459317	55
JF-13F	JF-13M	Poli1123TUF	CAC ACT TTC CTC TTC TGT GAT GGC	TCT GGG GTA TTA CTC CTT TAC ACT GG	EF112919	62
JF-13F	JF-13M	Poli1171TUF	GAC AAG GAC AGC CAG AGA TCA AAT	AGT CGT GCA CAC TGA CCA ATC AT	EF112947	62
JF-13F	JF-13M	Poli1194TUF	TCT AAG AGA GTT TCC TGC TGC TGC T	GCA GTG GGG TTC AGT GGA TGT AT	EF112963	62
‐	JF-13M	Poli1205TUF	GTA TGT CTG AGT TTG TGT GTG CGT G	ATG TCC CTG ACC TGT CTA TTT CCA G	EF112972	62
JF-13F	‐	Poli1217TUF	GTG TGT GAA ACT CAC TCC CTG ACT C	GGA CAC ACA CCC ACA CTT TCA GTT A	EF112982	62
JF-13F	JF-13M	Poli1249TUF	TCG GCA TAT GCA GCA ACA AT	TAA GCG ATC CAG TGG TTG AG	EF113007	62
JF-13F	JF-13M	Poli1253TUF	CTG CTA AGT GGA TGT CCA CAC TGT C	AGA CAA GGA CCA CAG CGC AT	EF113009	62
JF-13F	JF-13M	Poli1262TUF	CAC ACA GAC TTT GGC TAC ATG GAT	GCG TAT ACA TTT TCC GTA GTG CAC AG	EF113018	62
‐	JF-13M	Poli1380TUF	ATT GCA CAT GTC TGT ACT GCT GGA	GCC AGT AGC CAG TCA GAT TTA CCT T	DQ888949	62
‐	JF-13M	Poli1385TUF	GAA ACA TGA TGT ACA ATG GGC AGG	AGG GAT GTA CTG CTG AGC GTG G	DQ888953	62
‐	JF-13M	Poli1446TUF	GTA AAG TGT GCT CGT CGT GGT TAT G	AAA CCC ACA GTA GCC GAG CAT CT	DQ889011	62
JF-13F	JF-13M	Poli145TUF	TGT TGC TCT GAC ACA GAG GAA TGT C	GAA TGT ATT TCC CTG TTT GGC ATG A	AB459419	60
JF-13F	‐	Poli1476TUF	AAG CAC AGC AAG TTG GAA CGT TAG	GGC AGA GTT GCT TTA AAA AGG TGG	DQ889039	62
-	JF-13M	Poli1539TUF	CTT CTG GCA AAG ACT GAG ATC CTC T	GCT GAT TGC TAT CTG CTC ATT TGG	AB458957	62
JF-13F	JF-13M	Poli1610TUF	TAG AGA GAT GTA TCG CCA CCA CTC A	CAA CGG GCC AGA GAG TGA TAT AGA C	AB458973	62
JF-13F	JF-13M	Poli1625TUF	GAG TGT GTG CAG AGC AAG TGT GTA T	GAG GAA AAC AGC GAC CCA CTC T	AB458979	62
JF-13F	JF-13M	Poli1660TUF	AGG ACA AAG AGA GCA AGA GAC AGG A	TGC AGA GAG ACT AAT GAT GAC AGC TC	AB458990	62
JF-13F	-	Poli175TUF	GCT AAT CAC TGC AGT CAA GTG CAG A	ATG TCT GAC GAC CTC CTG GTG TC	AB459446	62
JF-13F	JF-13M	Poli1797TUF	GAC ATT AGT GAG TCG AGG CCA GTT T	CAG CCA GTG CTA AGG ATT ACT GAC A	AB459084	62
‐	JF-13M	Poli17MHFS	AGGAAAATAAAATGAAACAA	ACCAACAAACTGACAATAAG	AB459323	55
JF-13F	JF-13M	Poli1809TUF	AGG AGT TCA GCC GAT AGT GTT T	CCC TCA ACC AGA CAA AAT CAC AAC	AB459095	62
JF-13F	JF-13M	Poli18-44TUF	ATC CAC TGA AGA TAG TTT GGT TTG GG	CAG TCA TCA TGT TCC GAA ACC ATC	AB459374	55
JF-13F	JF-13M	Poli187TUF	GGT GTA GAT ACC AAA GGG CTG TTA CG	GTT TGT CAA AAA CAA AAG AAT GAT GGG	AB459457	62
JF-13F	JF-13M	Poli1942TUF	CTC CCA TAG GAC ACC TGC TTA CAC T	ATG TGG ATG AGG GTA TGG CTC A	AB459207	62
JF-13F	‐	Poli1951TUF	GCA GCC AGC AAA GCC AAT TT	TAA GGG TAC CTG TGG GTG TTT GTA	AB459215	62
JF-13F	JF-13M	Poli2038TUF	CCT GAA TGC ATC TGA AAG CAG AGA C	AGT GTG GCT GTG TGG TAT AAG GTC G	AB459273	62
JF-13F	JF-13M	Poli204TUF	TTT ACC AAC TTT CAG GTC CTG TGG A	TCC TCT CTA AAC CAG AGG TTC CCA G	AB459471	55
‐	JF-13M	Poli217TUF	AAG TTC GGG TAA GAA TGA GAG CCA G	ATC AGC ACC TTG TAG TCT GGT CCA G	AB459483	55
JF-13F	JF-13M	Poli246TUF	GACCTCACTCGACTCAGGGAGA	GCTATGAAATCCCACCACACCTC	DQ865462	65
JF-13F	JF-13M	Poli402TUF	GCTCTCTTTGTCAAGACGTGG	AGGCTTTTTATTTTCCACCTCC	EF112608	58
JF-13F	JF-13M	Poli405TUF	GTGTTTTGTTTCAACCGGCT	TCTTGTAAAACCTGCAGGGG	EF112611	58
JF-13F	JF-13M	Poli411TUF	CCGTGAGCTCTTTCATGTAGG	TCTGTAGAGCAGGCCCAACT	EF112615	58
JF-13F	JF-13M	Poli430TUF	GCGTGTGAGGACCAACTTTT	CAAACGAGGAGAAGGAAAACC	EF112634	58
JF-13F	JF-13M	Poli431TUF	TCCTTCACTACACGTCAGCG	ATCACCAGTCGACAGGCAG	EF112635	58
JF-13F	JF-13M	Poli444TUF	TCCAATGGTCAGTTTCACCA	AGTGTCTGTCCGGTGGTTTC	EF112646	58
‐	JF-13M	Poli480TUF	TTGGTCCGATAAGCTGCTG	CTGAACACCCATCCACACAG	EF112678	58
JF-13F	JF-13M	Poli489TUF	GACAACAGTTGGCAGGGG	GGTTCGCCTGTTTGTAGCAT	EF112687	58
JF-13F	JF-13M	Poli609TUF	GCA TCC ATG CAA CTG TGG	GCA TCC ATG CAA CTG TGG	EF112588	62
JF-13F	JF-13M	Poli61MHFS	TCTTTTATACAGGAGTCTCACC	GTGGGCTGACACAGGTTTTTAC	AB459297	55
JF-13F	JF-13M	Poli73MHFS	CCTGTAACACCTTCTTCCTG	CTGAGACGAACACTAAAACA	AB459301	55
JF-13F	JF-13M	Poli781TUF	TTT ACC TGA AAC TGC CAC AGC G	GCT CCC TCC ACT TCT CTG GAG TAT	EF112748	62
JF-13F	JF-13M	Poli825TUF	ACT AAG AGA GGT GGG GGT GCA G	AGG TTC ACA GAG CTG CCA AAG AC	EF112782	62
JF-13F	‐	Poli878TUF	GGG AAG CCA GTG GAG GGA AA	GGG GAT CAG CTA TTA ACC GT	EF112826	62
‐	JF-13M	Poli939TUF	TGT AAT GAG AAT AGC CTG GCG T	ACG GGC CCT TGA ATA AAG GAT T	EF112866	62
JF-13F	JF-13M	Poli966TUF	CAT AAC AAA CCA GCG CTC TCA GC	GCA GTT GAA GAG TTA ATG AGC AGC C	EF112892	62
JF-14F	JF-14M	KOP57	GTTCATGTTTGACGGTCCTCG	GGGATTTGAAAGCGGGATTAGG	EU307247	55
JF-14F	JF-14M	Poli1179TUF	AAC TGC ATG GAT TGG CAT GGT A	GAG GAG GAT GTG GAT TCG TAT GAT G	EF112954	62
JF-14F	JF-14M	Poli1245TUF	GGC TTC ATC CGT CCA AAC ACA T	ACA TGG ATC AAC CTC ACG TCA AC	EF113003	62
JF-14F	‐	Poli1260TUF	TGT GCT GTT TTC ATG TGT CAG AGG	AGC TTT GAA GCT GCA AGT GAA C	EF113016	62
JF-14F	‐	Poli1384TUF	ACA GAA TAT CTC CCT ACA CAG GGC A	GAC TCA GCC AGA CAC AAA GAA ACA G	DQ888952	62
JF-14F	JF-14M	Poli1397TUF	GAG AAG TGG GGG TGT AGC ACA GT	GTA TTA CTG GGG TGA AGC CCT GAG	DQ888962	62
JF-14F	JF-14M	Poli141TUF	TAT GCA CAG TTT GAA TGG GTG AAT G	TAT GAC TTC CAG TAC GAC GTG GTG A	AB459415	60
JF-14F	JF-14M	Poli1460TUF	CAC AGG AGG CAA TAA AAC ACA AGC	CTC TCG TCT TCT GGG AAA GAA AAG C	DQ889024	62
JF-14F	‐	Poli1468TUF	CCT CGT ATA CGT CAG GGA AAT CTC A	CTC TGG ATC AGT CAG TAC GTG CG	DQ889032	62
JF-14F	JF-14M	Poli1702TUF	GTA TCG TCA CTG TGT ATT TGA GCC	ACA CTC GTG TGT CTA GAG GTT GGT G	AB459003	62
JF-14F	JF-14M	Poli1756TUF	ACT ATT CAT CCT CAG AGG GGA GGT T	CCT GCT CGG TTC TTA CAG TTA GTG C	AB459047	62
JF-14F	JF-14M	Poli1782TUF	GAG GAG CTT TCT TAA AGC CTG G	TCC CAT ATG CGA CCA CTT TT	AB459072	62
JF-14F	JF-14M	Poli1783TUF	ACA AAC CTC TTT CCA GCC TTC CTT	TTA AAA TGA TGT CCT CCC TCC TGG	AB459073	62
JF-14F	JF-14M	Poli1794TUF	CCA ATT ACC CCT CCC ACT ACA GC	TCT CTT GTT CCT GCA CTT GTT CC	AB459081	62
JF-14F	JF-14M	Poli1819TUF	CAG CAG AAA TCA ACA GAC ACT GAG	GTC AGT CCA GTG TCC TCA CAC ACT T	AB459105	62
JF-14F	JF-14M	Poli1837TUF	CAT GGT TGA AAG CCT GGA GTA TTG	GTG AGG ACA GGA ACA CAG AGA TGA G	AB459119	62
JF-14F	JF-14M	Poli1839TUF	GTC TCT CGG ATG GGG ATG ATA TGT T	CAG TCA GGG ATG TCC CAT ATC TGT	AB459121	62
JF-14F	JF-14M	Poli1939TUF	GGT TTC ACA AAT GCA TCT CTT CCC	GGA GGA TTA TGT AGT CAA GCT GGA GG	AB459204	62
JF-14F	JF-14M	Poli1957TUF	ACA GTG TCT TGC AGG AAG TGA TGA G	ACC ATC ACA AGT TTA GCA CAC C	AB459219	62
JF-14F	JF-14M	Poli229TUF	GAT GTG TG GTA CAC GTC TGC AG	AAT CTG AAG ATC TGA GGC AGC TGC	AB459493	52
‐	JF-14M	Poli423TUF	GCACACCCACACAGATTGAC	CAAACATTGACACTGTGGCC	EF112627	58
‐	JF-14M	Poli424TUF	CTGCTGTACAATGGGGGTG	TTGTCGGGTATTTCCCATGT	EF112628	58
JF-14F	JF-14M	Poli440TUF	CGAGAGCTGGTGGAAAAGAC	CTTGTTTCCAGGTCACTGCA	EF112643	58
JF-14F	‐	Poli818TUF	GAC AAG GTT GTG GAT TCC CTC TCT	CTC TGA TGC GTG TGA GTG AGT GTT	EF112777	62
-	JF-14M	Poli857TUF	GAG GTG ATG GTT AGT GTG CTG GTC T	GAG CAG CGT AGA GCA AGC TTC A	EF112808	62
JF-14F	JF-14M	Poli96 MHFS	CCTGTATTTTCTTTGTGT	GAAGCGAGTGGATTTTAC	AB459310	55
JF-14F	JF-14M	Poli-RC47-TUF	TGA CCA GAC GCA CTG AGT TC	TCT GCT TCA CTG ACA AAA AAC A	AB030938	62
JF-15F	JF-15M	Po13	CGGCCTAAACCTGGACATCCTCTCTA	CGGGACAACGGAGGTTTGACTGAC	AB046746	62
JF-15F	JF-15M	Po56	TCGAGCGTAAACAAACCAGCTAACA	GCTGAAAATCGCTTTAGCTTCCCAT	AB046757	55
JF-15F	-	Pol-1*	TAGGAGGATTGATAGGAT	CCCGACTTTTAGATGTTC		55
JF-15F	JF-15M	Poli1068TUF	GCG CGT TAA CAA CAG TCA TGT GT	TCC CCA TGA GGA CAA CTG AT	AB458939	62
JF-15F	JF-15M	Poli1116TUF	GCA CAC AGG CAC AAG CTT GAT TAT	AGA TAG GCC AAG GAT TGT GTG TCC	EF112914	62
JF-15F	JF-15M	Poli12 MHFS	CAGTGCCTAAACCAGTGT	TGTGCTACCGTGAATAAT	AB459319	55
JF-15F	JF-15M	Poli1202TUF	CAG GCT TTG AAC CTT GTC TTT ACC C	TGT TCT GTC TGA AGT TCT CTG TGG C	EF112969	62
JF-15F	‐	Poli1213TUF	ACG ACT CGT TCG GAG ACA TTT AGA C	GTT AGC AGG TGC TAG CAG CAG GAG	EF112978	62
JF-15F	JF-15M	Poli121TUF	ACT GCA TGC ATA ACC AAC AGT GTG T	GGC TGA ATT ATT TGG AGC AGA AGG T	AB037993	65
JF-15F	JF-15M	Poli1234TUF	AAT GTG AAC TCT ACT CAC TCC CAC	GCG TTA CAT TAT ACA CAC TGC TCG C	EF112994	62
JF-15F	JF-15M	Poli1276TUF	TCA GTC ACA GTC AGT TCA GCT GCT T	GTT TCC TGT CTC CAC CCA CTT TTG T	EF113030	62
JF-15F	‐	Poli1563TUF	CGC ACT TTG AAC AGG AAA ACA CAG	GCG ACA CGA CAA ACT CAA AGA ATC	AB458962	62
JF-15F	JF-15M	Poli168TUF	TGA GCA CAG GAC GGG CTA TAA ATA G	TCA ATG TCG CTG TGC ATG AGT TTA T	AB459439	65
JF-15F	JF-15M	Poli1706TUF	AGC GAA GGG CCA CAA CAA TGT A	AGC TCC AGA TAT TGT GCT GAC ATC	AB459006	62
JF-15F	JF-15M	Poli1713TUF	ACT CCA CAG CTT TCA CAG GCA G	ACA CGA CTC TGT ACT GGC AAC AAA G	AB459012	62
JF-15F	JF-15M	Poli1933TUF	GTT CCT GCT CTT GCC CTA TTT CTC T	CCA CTT GGG ATT CTG AGT CTC CTT T	AB459199	62
JF-15F	JF-15M	Poli1990TUF	CCA AGG GTA GTC ATT TCC AAT GC	AGA TAA ACA CAC CCG CAG ACA AGA C	AB459244	62
JF-15F	JF-15M	Poli21 MHFS	ATTTGAGATTGTGTTTGT	CCCAGAGGAGTTGAAGTC	AB459325	55
JF-15F	-	Poli39 MHFS	GGCCTTGTTGTTGTCTGTGA	ACCGAATGTGAATCTGAAAA	AB459333	55
JF-15F	JF-15M	Poli44 MHFS	TGCAGATGTATGAAATGGTA	GGATGTGGTGAGAGGAAATG	AB459284	55
‐	JF-15M	Poli447TUF	TGCAGCCCGATTACACAGTA	TCTGCTCCTGGTACTTGCG	EF112649	58
JF-15F	JF-15M	Poli602TUF	TTT CTG TCA CCA ACC CCT TC	TTT CTG TCA CCA ACC CCT TC	EF112586	62
JF-15F	‐	Poli637TUF	TCC TGT CTT TTC CTT TGC TCA	TCC TGT CTT TTC CTT TGC TCA	EF112597	62
JF-15F	JF-15M	Poli715TUF	GGG CGT TTT CCA GAT CCA AAA T	ACT TAC CTC ATG TCC TCA CGT GCT T	EF112713	62
JF-15F	JF-15M	Poli734TUF	CTT TCA GGA ACA GAT GAC TCC CCT	AGG GAG GAG ACA AAC GCT AAA GG	EF112723	62
JF-15F	JF-15M	Poli768TUF	GAG TCA TTG GCG ATA ACT AGC AAC TG	GAA AAA CAG TGG AGA CTG GTG TGT G	EF112740	62
JF-15F	JF-15M	Poli868TUF	ACA CAC CAT CCT CCT CTC TGT CTC T	GCC ATT AAC ACA AAG CTG CAC TG	EF112816	62
JF-15F	JF-15M	Poli877TUF	CAG CAC ATC GGA GAG AAC ACA TAC T	TAG AAT GAA GCT CCA AGG TTC ACG	EF112825	62
JF-15F	JF-15M	Poli9-8TUF	GAG AGA CAG AAG GTC GTC AAC GGT A	ACA AAG ACC ACG ATG CAA AGT GAC	AB037989	62
JF-15F	JF-15M	Poli-RC15-35-TUF_FW	ATC AGA CTC ATC AGG ACC TCC TGC T	CAA AAG TTT TAC AGA GCA ACA GCG C	AB459348	62
JF-16F	JF-16M	KOP16	GCAGCCAGTCGAGATGTTGAG	AGAAGCCCACTGCTGGTTCC	AY328971	62
JF-16F	JF-16M	OF103	GCAGGTCTGGATGTGGCG	CCCGGTTCATCCCGCTCT	DQ207961	55
JF-16F	JF-16M	Po25A	TGAGGAGTCAGGTTTCAGGCCACT	TCGCAGGAACACCCAGAGTACAGA	AB046749	62
‐	JF-16M	Poli1026TUF	CGA TGT CTT ACA AAG GGC AAA CAG	AGC AAG TCA TCC TGA ACG TCT CTC T	AB458917	62
JF-16F	JF-16M	Poli1030TUF	CTC TTG TCG AAC AGA TGC AGT CAA	CCT GTA GGC TCG CTG CTT CTT ACT	AB458918	62
JF-16F	-	Poli1045TUF	CAA ACA TAC GCT TAC TGT ACA CGC AC	GTT CAG GTG TGA AGA GAG CAA CAG A	AB458927	62
JF-16F	JF-16M	Poli105TUF	TGT CTG TAA ATA CAC CTC CTC TCC CA	TCA TCT CCC TGC TCT GAC TCA GG	AB459390	52
JF-16F	JF-16M	Poli1067TUF	GAA TCC TAC AGT GCA GCT ACA CCA A	TAT TCT AGA AAG CTC CGT GGC AGA C	AB458938	62
JF-16F	JF-16M	Poli114TUF	ATG AAC GCT CCA TCT CCT GTG TCT A	TTA CAC ACT GTT ACA CCC TCA CTC TGC	AB459398	60
JF-16F	JF-16M	Poli1154TUF	GGC GGC AGA TGA GGA ATG TAA T	TGG CCA TAT CAG CTC ATC TCA CTT	EF112937	62
JF-16F	‐	Poli1218TUF	CCG TGA GGA ATA CAT CAA GTC CAA	TAG GTC CCC ACA ACA TGA GTG ATA C	EF112983	62
JF-16F	‐	Poli1268TUF	GTT GGT TAG CGA CGT TAG CAG ACA G	ACT GAC CTG AGG ACA TGA CAC ACA T	EF113022	62
JF-16F	JF-16M	Poli1273TUF	TCA GCT GAC TGT CAA ACA GGA AGA G	TCT ACT TTC TGT AAT CTG ACA GGC CC	EF113027	62
JF-16F	JF-16M	Poli1295TUF	CCC CGC CTT ACA CAA ACA TTC TT	CAC ACC TCT GTC ACA AAT AAC CCT G	EF113046	62
JF-16F	JF-16M	Poli1301TUF	TAG AGC AGC AGC TGA GCC TT	TGG ACA CAG AGA AGA CGA TCA TTG	EF113050	62
JF-16F	‐	Poli1307TUF	GGA GCA CAC ACA GAT TTA ACA CTC CT	AAA CAG GAC GGA GGG TGG AG	EF113056	62
JF-16F	JF-16M	Poli1313TUF	CTC CCA TTC ATC TTT CGG CAC	AGG GAT TGT TTC AGC GAG GTG TA	EF113061	62
JF-16F	JF-16M	Poli1332TUF	AAG TAC AGA CAG TAA AGG TTG GTG GC	CAT CTC TCT TCC TCT TCT CCA CCT C	DQ888912	62
JF-16F	‐	Poli1355TUF	CAG AGT CCT CAT TCG AGA GAA CAC A	GTT CAC TGA AAC TGC ACT GGT TGG T	DQ888928	62
‐	JF-16M	Poli1400TUF	TGT CTG AGG CGG GTT AGA GAG C	CAG ATG ATC GGG CTG GAT TGT AA	DQ888965	62
‐	JF-16M	Poli1401TUF	GGT CAT ATA GTA CAA CTC GGT GAG CG	GTG TGT TAC CGG AGC AGG ATT TAA C	DQ888966	62
‐	JF-16M	Poli1416TUF	CAG TGT AGG TGC ACA TTT AAC GGA G	CGT GTT TGC ACC TCA GAA TAA CAG	DQ888981	62
JF-16F	JF-16M	Poli1449TUF	CTC TCC ACT CTG TGT GGT AAA GGC T	TCA GAG ACG CTA TAG CAC AGT GGA A	DQ889014	62
JF-16F	‐	Poli1480TUF	GCA ACT TGC AGG ACA GTT CTC ATC T	CAT GAT GGC TGA TTC AGA TGG C	DQ889043	62
JF-16F	JF-16M	Poli1503TUF	CGA GGA GAA CAG AAC AGG AGA GTT C	TGG TTG GGT TGT TAG TGT CAC AGC	DQ889063	62
JF-16F	JF-16M	Poli1504TUF	GCC ACC TGC CAA TAA ACT GAA CA	ACT TCA ACA TAC TCC AGC AAG GCA C	DQ889064	62
JF-16F	-	Poli1586TUF	GCT CCT CTG TTA GTG CTT TTA CTC CA	ACA CTG ACT GCA CCA TAA CCA ACA	AB458969	62
JF-16F	JF-16M	Poli1602TUF	GCT CAA CCT CCA CAA CTA TTT CAC	ACA TAA ACT AGG ATG GCA TGG AGC C	AB458972	62
JF-16F	JF-16M	Poli1626TUF	GTC ACT CCT CCT CTA AAG CCC TGA G	AGC GAT CCT GGT GAG GTG GA	AB458980	62
JF-16F	JF-16M	Poli1659TUF	CAG CAG CGA GGA AGT TTA TCA AGA	AGA CAT TTG TGT GAA TGA GCC CCT	AB458989	62
JF-16F	JF-16M	Poli1710TUF	ATA ACT GCC CCA GTT TGT TTC TGC	ATG CAT TAT CGT GGC AGC AT	AB459009	62
JF-16F	JF-16M	Poli1728TUF	CTG TCC AAA CAA CAG CAA GGA AGT	CAC GAC CAC TTG ATG TTG CAT ACT	AB459025	62
JF-16F	JF-16M	Poli1736TUF	TCC ATC GCT TCT CCT CTC CC	GAT AAT ATC AAG TGC GCC TGC TTC	AB459033	62
JF-16F	JF-16M	Poli1755TUF	GAC CAG ATG TTG TCT TTT GTG GTG	ATT CAT CAG GCT GCT TGC TCA TTC	AB459046	62
JF-16F	JF-16M	Poli1798TUF	ACG TAC CTG CTG TTC CAA CCA AT	GAC TAC AGG CTT CAC CGC ACA CT	AB459085	62
JF-16F	JF-16M	Poli1804TUF	GCG TAT GTG CAT ATG TGT TGA GTC	CCG GCA CGA AAT GAA GTA ACA AC	AB459091	62
JF-16F	JF-16M	Poli1808TUF	GAG GCT CCA TGC CAT CCT AGT TTA T	ATG TTT GTG TGG GTG TGT TTG GTC	AB459094	62
-	JF-16M	Poli1822TUF	CAC CTC AGG CCC AAC ACA CAT	AAA GAG CCA GTG GAC TTT AAA CGG	AB459107	62
JF-16F	JF-16M	Poli1866TUF	AAT GTC CTC TGG TAT CCT CGT CTT C	AGC AAT GCT AAT GTG CAC CCC	AB459142	62
JF-16F	JF-16M	Poli1892TUF	GAC TCG TTC GAG AGT CTA CCT CTG C	CTC TCA TTC CCG TTC CTC TCT TTG T	AB459166	62
JF-16F	JF-16M	Poli1894TUF	CTA CAG ACC CTC AGG AAA AGG AAC C	CCG TCA CTT CCT GTT TGT CCA ATA	AB459168	62
‐	JF-16M	Poli1897TUF	AGA AAA GGC TCC TCT ATT GCG TTG	ATC ATA GTA GGA GTG GGT CCT GCT G	AB459171	62
JF-16F	‐	Poli1919TUF	TTG TCT GCT CCA GTG AAG CCT ATT	GAA TCA GCC AGA TGC AAA AGC TC	AB459188	62
JF-16F	JF-16M	Poli1937TUF	AGC AGA GTG ATG TGG ATG ATG ACA	CAC ATA GAT GGT TCC AAC ACC AGA G	AB459202	62
‐	JF-16M	Poli1946TUF	TCC TCT AGG GAC AAC AGG TCC TAA A	AGT AAG GAA ATC GTG TTT GCC CC	AB459210	62
JF-16F	JF-16M	Poli1973TUF	CTC GGA TAT TCT GTG TGA AGT GTC	GGT ATT CCT TGT CCA TTG CTC TCT C	AB459231	62
JF-16F	JF-16M	Poli1985TUF	TGG AGA AGA CAC AGG AGG AAG AAA G	GCA AGG TGA GAC AGC ATC ATG TTA G	AB459242	62
‐	JF-16M	Poli1992TUF	CCG GCT ACA CTG ACT TCC ATC TT	CCT GCT CTC TTT TGT TCG TGT TAC AG	AB459245	62
JF-16F	JF-16M	Poli199TUF	AAA TGG TTG AAA TAT ACA GCT GCA TCA	ACT CCA GCA TGT CAT CAG TTG TGA G	AB459468	55
JF-16F	JF-16M	Poli2007TUF	CCT TGA AAG CAG GTG AAG TAG CAG T	TCA TAG GCT GCT GAG TGA GAA GAA G	AB459249	62
‐	JF-16M	Poli2026TUF	TAA TCA AAG GCA GAC GAA AGC CAC	TTC TGC CAG GCT AGT ACG AAC CAC	AB459263	62
JF-16F	JF-16M	Poli2041TUF	CTG GTC ACA TTT TCT CTG TGT TGC	GTG GCA GGG GTT CAT CAG GTA	AB459276	62
JF-16F	JF-16M	Poli209TUF	GCA CCT CAT TCT CTG CTC CAC TG	ATA AGT TTA TTG CAG CTC AAG GTG GG	AB459475	55
JF-16F	JF-16M	Poli235TUF	CTC GAG TGT AGG TGC TGA GAG GAG A	GGC TTT CTC TTA CTT CAG CGG AAG A	AB459497	55
JF-16F	JF-16M	Poli252TUF	TGAAGAAGAGTGTGGAAGAGCC	AGATGAGAGAGCGACCAGATAC	DQ865466	61
JF-16F	JF-16M	Poli270TUF	ACGGAGTTGGTCAGTGGAAAAG	ACTTCTCTGCAATGGATGGGAC	DQ865474	61
JF-16F	‐	Poli271TUF	GGACATTCTGTCCTGGGCCTTC	ATGGCGAGGAGGTGAAACAGGC	DQ865475	65
‐	JF-16M	Poli437TUF	CCTGTCGCCTCAACCAAG	GCTCATCTGCCACTGTCAAA	EF112641	58
JF-16F	JF-16M	Poli471TUF	AACAGCCCCACAACAGTAGG	GACGTTTGGCATCAAAACCT	EF112669	58
JF-16F	JF-16M	Poli58 MHFS	CAAAGCTAATGAGAAACACT	CTACAAAGGAGGGACAGACC	AB459294	55
JF-16F	JF-16M	Poli65 MHFS	TCCTGACCAGCGTGAGAGTCTG	AGGTCTGACAGTGTGGCTTACA	AB459300	55
JF-16F	JF-16M	Poli711TUF	CGC ACA CTC CCA CTT TTT CTC T	GCG GGT TGA AGG AGA TCA AAC	EF112709	62
JF-16F	JF-16M	Poli760TUF	AAG GTT TCA GCT GAC GCT GTG AT	CAC TGT AGC ACA GTT GCA GAT TCA G	EF112738	62
JF-16F	JF-16M	Poli775TUF	GAA TCT CAC ACC ACA GAG AGC AGA C	AGG AAG AAG TGC ACA GCT TTA CGA	EF112744	62
JF-16F	JF-16M	Poli811TUF	GCA ATG CAG GAG CTT GTC TCA AAT	GCT CAG TTT TGC CAA GGA GA	EF112771	62
JF-16F	JF-16M	Poli820TUF	CAG CCA ACC TGT TGA AAC ACA AAC	CAG GAG CAC CAT TAA CTC CTT CAC T	EF112779	62
JF-16F	JF-16M	Poli829TUF	AAC ATG TCA CCT CCA AAT CG	GAG CCT ACT GGA GTA AAA GAC CAG C	EF112785	62
‐	JF-16M	Poli850TUF	GGT TGT TTT CTC CCC AGC TGA TA	TCT GAT TGT ACT CAG CGG ATT GGT	EF112804	62
JF-16F	JF-16M	Poli887TUF	ACT GGC GTT AAA CTG GTT CTC TCT G	GAC AAT CAG GTT TCC CAT TAA GCC	EF112833	62
JF-16F	JF-16M	Poli918TUF	TGA GGT AAG AAG GAG AGT CTG AGG G	CAG CAG CAG ACT GTA GTC CAT CAT C	EF112854	62
JF-16F	JF-16M	Poli954TUF	ATT ACT AGG CTG AGG GGA GCA CTC T	AGT GAG GGA CAT GCT CTC ATA ATG G	EF112880	62
JF-16F	-	Poli998TUF	ATG TTG GAC ATC AAG TGG GGT G	AAC ACT TGT TGG AAG CTT TGG C	AB458902	62
JF-16F	‐	Poli999TUF	AGT GTG AAG AGT CTC CGT GAC GAA T	GTA GGT CCC CAC AAC ATG AGT GAT A	AB458903	62
JF-17F	JF-17M	Po1	GCCTTTTGTCAGCCATTAACAGAGC	CTGAGGCCAGACATGACATTACCTT	AB046745	62
JF-17F	JF-17M	Poli1080TUF	TCA GCC AAA ATG TCC TCA CTC TGT	ACC TGC CAG AGG AGT TCA GGC T	AB458947	62
JF-17F	‐	Poli1162TUF	CAA CGT TAG CAA CAA GGC TGA TTC	AGA GGG AAG TGT GTC TTT CCT CCT T	EF112942	62
JF-17F	‐	Poli1175TUF	GTG CAT GAG CAC ACT CTT CAC ATC	GTG ACT GGT GAC AAT CCC TTG TTC T	EF112950	62
JF-17F	JF-17M	Poli1176TUF	CAG TGA GTA AAC AGG AGC TCA ACC C	ACC ATG AAA TCC TGA GAG ACG CAG	EF112951	62
JF-17F	JF-17M	Poli1189TUF	CTC CCT TAC TCC TTC TCA TCC CAA	GGA GTC CTG TTA CCA CAT GGG ATT T	EF112960	62
JF-17F	JF-17M	Poli1193TUF	TAA ACA CAC TCA CAA GCT GAG AGG C	CTT CTG TGC TAA TGG TGT CTT GGA AC	EF112962	62
-	JF-17M	Poli11TUF	ATG AAA ACC ACC AAG AAT CCC	GGC GCA TTT GGT AGT TTG TT	AB037981	62
JF-17F	JF-17M	Poli1225TUF	TCA TTG TTC AAA CAG CCA CG	TGG GCC TTT GAT GAT GAG TCA C	EF112987	62
JF-17F	JF-17M	Poli1229TUF	TTT ACT CCC AGG CAT TCT GTA GTG C	ATG CTG GAG TCC TAC CTC CCA G	EF112989	62
JF-17F	JF-17M	Poli1235TUF	ATC TCC ACG CTG CTA ATG TGT GAT	GGG CAA ATC AAA CAA GGA TGG T	EF112995	62
JF-17F	JF-17M	Poli1237TUF	GCA TGC TTG CCA AAG TTT GAG T	GTC TGA AAG CTG CCT CCT AGG CTA T	EF112996	62
JF-17F	JF-17M	Poli1241TUF	AGC CAT ACT TTC CTC GTG GGT TTT	GCA GTG AGA TGA AAG TCT AAC CAC C	EF113000	62
JF-17F	JF-17M	Poli1270TUF	TGC ACA CAG GCA TTG ACT TGC	CAG TTC ACC AGT GCA TGT GAG GTT A	EF113024	62
JF-17F	‐	Poli1275TUF	GTA CAA CCA ATG AAA CGA CTT GGC	CCT AAG CCA ATG GGA TTG TGT GAC	EF113029	62
JF-17F	JF-17M	Poli127TUF	TCC TCA ACC CAA CAC ACT GAT GTT A	CAC TCC CTG GTT TCC TGT TCA TG	AB459404	62
JF-17F	‐	Poli1280TUF	CAA CAG GTG AGA CCC TCA GCA C	GGA CAA GAT TCA AGC TCT CCG TCT A	EF113033	62
JF-17F	JF-17M	Poli1326TUF	CTC TAC TGC CCG CTA AGC ACT GA	ATG TTG AGA GGG TGT CTT TAG CCT G	EF113071	62
JF-17F	‐	Poli1407TUF	GAT TAC GAA TCC ACT CTG TCG AAC C	GTT TGT GTT GCT GAG TGT GGG TCT	DQ888972	62
JF-17F	‐	Poli1479TUF	ACC TCG CTG GTG TAA GTG AAT GAT G	GCT CTG CAG GGA GCA GAT AGT G	DQ889042	62
‐	JF-17M	Poli1500TUF	CTC ATC CTG CAG AAG AGT TTC ACT G	ATC CCG AGT TTT ATT GTG ACG AGC	DQ889060	62
JF-17F	JF-17M	Poli1518TUF	AAT CAC ATC GAG GGA GGG TGA TAC	GCT GGA TTT GAC CCT GAT GAA CT	AB458954	62
JF-17F	JF-17M	Poli1534TUF	GGG AAC ATT TCA GCT GTG CAA	AGG GTA GTT TGT GGG TAA GGC TGT T	AB458955	62
JF-17F	JF-17M	Poli1747TUF	CTA CAT CTT TTG ACC AGA GGC CG	ATA GAT ATG GTA CAT GTG CTG CCC C	AB459039	62
‐	JF-17M	Poli1748TUF	CTC TCA CGA TTT TCC CTG AAA GGT	CTT ATT GTT GCT TCA CAG GGG AGA C	AB459040	62
JF-17F	‐	Poli1753TUF	AGC TCA ACA ACA GCA TGT GGC	AGC CTC TGA TGA TTG CAG TAT AGC C	AB459044	62
JF-17F	JF-17M	Poli1812TUF	GTG TTG GAT GGG ATT AAG GAG ACT G	CCT GTA CTT CAC CAT CAA CTA TCA CC	AB459098	62
JF-17F	JF-17M	Poli1868TUF	GAG GAG GAG ATG ATT GAG ATG ACT G	TGT GGA CAC AAC AAT GCC TCT	AB459144	62
JF-17F	JF-17M	Poli1891TUF	TGC AGG GAC CTG TCG GTT AG	CTG TTT GTG CTC GAT CTC CCT CTA T	AB459165	62
JF-17F	JF-17M	Poli1898TUF	GCT CAC CCT CAT CAG TCA AGT TTG T	CCG GGG TAA ATC AGG AAG ACA ATA	AB459172	62
JF-17F	JF-17M	Poli1915TUF	CTG ATG ACA CTC GAA GCT CCT AAC A	AAA GTG TGT GGT AGA GAA AGG GCT G	AB459185	62
JF-17F	JF-17M	Poli1980TUF	ACT ATG AGC TTA CTG GCT CCA CAG C	TCC ACT ACA CAA ACA TGT CCA CAC	AB459237	62
JF-17F	JF-17M	Poli2010TUF	GAC AAG ACA TTT CCA ACT GGC TGA	AGG CTA GCA TTT CTG AGC TGA GGT T	AB459252	62
JF-17F	JF-17M	Poli2023TUF	CCA TCT GGT GGA ATA GTG CAA CAT C	ACC AGG CAG CAT CAC TAC CTG TTA C	AB459260	62
JF-17F	JF-17M	Poli2045TUF	CTG ACC TCT CGC TGG TGA TTA GAA G	GGT AGG CTG TGA TTA GCA TAC GGA G	AB459280	62
JF-17F	JF-17M	Poli214TUF	GAA CAG CAG GAA GTC CAT GAG GTC	TGA CAC GTT CAG GTA CCA ACA AAA A	AB459480	55
JF-17F	JF-17M	Poli224TUF	CTC GCT GTC TTT CCT TTC ATC CTC T	TGA CTG ATG AAC AAA CAG TTG GGC	AB459489	55
-	JF-17M	Poli32 MHFS	GCTGGGTTGGTGGGAGTTATGG	AAGGTTAGGTTACGGTTAGACA	AB459330	55
JF-17F	‐	Poli433TUF	TTCAGGGGGTGCTTAAACAC	TTCCTTTCATCCCTCCACC	EF112637	58
JF-17F	JF-17M	Poli460TUF	CCTGGAAAAGGTCATACTCTGA	CGGAGTTGGATGTTTGAGGT	EF112661	58
‐	JF-17M	Poli491TUF	CTCTCTGATGGGCAGAGGTC	TCATGTTACTGTTGGCTTCATT	EF112689	58
‐	JF-17M	Poli60 MHFS	TTCACCTCCAGAACACCAAC	CCTATCAATATCTACAAAAT	AB459296	55
JF-17F	JF-17M	Poli628TUF	GGC ACT GTA CTG TAA CTG TCT ATT GAA	GGC ACT GTA CTG TAA CTG TCT ATT GAA	EF112595	62
JF-17F	JF-17M	Poli79 MHFS	TTCTGCTGCTTTGAACACAA	CAGGAAGATTACAAGAGAGT	AB459340	55
JF-17F	JF-17M	Poli791TUF	ATG GAA AGA GCA GAG GTC AGT GAG T	TTA TCA AGC CCT GTC TGG AAC TGA G	EF112752	62
JF-17F	‐	Poli808TUF	AGG TCT GAC ATC TGC CAT CCA C	CCC GAG ATC TCA CTG CAG AAA ATA	EF112768	62
JF-17F	JF-17M	Poli814TUF	GCA TGC TGT TGT GAA GGA TGA AAC	ACC ATC TGT CCA TCC AGT GCT ATC T	EF112774	62
JF-17F	JF-17M	Poli832TUF	GTC TGA TCT GAG TGC TTC ATC ATG G	CAG CAG AGG CAC TTA ACA GAG GAA A	EF112787	62
‐	JF-17M	Poli834TUF	AAA CCT CCA TAT TCC CCA TCA CTG	ATT AAA ACC AGT GTA CAG GGC TGC	EF112789	62
JF-17F	JF-17M	Poli865TUF	CAG TCA GTG TTT GCA CAA GAG GTT AC	GCA TTT ACT CAC CCA GTG ATG AGG	EF112813	62
‐	JF-17M	Poli883TUF	CCT TTG TTC TGT CTC ACC TCC CTT	TCA CAG CTG AGA GGA GAA AGA TGC	EF112830	62
JF-17F	JF-17M	Poli9-38TUF	ACG CAT ACA TCT AAA TCA GGT TCA CA	AGA ACA GTT CAG TGC ACA ACC CTG T	AB459352	55
JF-17F	JF-17M	Poli984TUF	ACG TGA CTG CGC TTC CTC TG	CAT GAT GAG GAC TGA AGT GTC CG	EF112908	62
JF-18F	-	KOP79	ATGCAGATGATGATGGATGGAG	CCGCTGCTTGAATATGCAAAC	EU307262	60
JF-18F	JF-18M	Poli1010TUF	GTC CAG TCC GAT CCA ACA CAA T	CTC CAT GAG TGA AAA CCT CTG GTT C	AB458907	62
JF-18F	-	Poli1051TUF	CCA CAC AAA CAG GAA GAG GAA A	ACA ACA CAG TCA CAC AAC CGA AC	AB458931	62
JF-18F	JF-18M	Poli1105TUF	TAT CAG AAG CCT GGT ACC AAG TGG A	GCA GAA ACC CCT GAT ACT GAA CAT C	AB458950	62
JF-18F	JF-18M	Poli114MHFS	CCCGGGGATCACTCTCATTGA	CTTGAAAGGGGGCAGTCGTAA	AB459312	55
JF-18F	‐	Poli1247TUF	AGG AGA CAC CTC TAC AAG GCC AAG	TCA GAA ATC ACA CAA TGT GCC C	EF113005	62
JF-18F	JF-18M	Poli1257TUF	CAC CTC ACT TGT GGA TGT GTA GGA A	CGA GCA TCT CTG TTT GAC AGC TTA C	EF113013	62
JF-18F	JF-18M	Poli1284TUF	GGT ATC TGG TTG TTG ACT CTG GGA T	GTC CGA TCA GTC TTC AGA ACA AAG TG	EF113037	62
JF-18F	JF-18M	Poli1306TUF	CAA TCA CGG CAA CAA ACC TT	GGG AGG CTC ATT ATT TCC CTC TTA C	EF113055	62
JF-18F	JF-18M	Poli1312TUF	GCT GAG AGA ACA CTG GAC TGC ATA C	CCT TCA ACA ACC TGC ACA ACC T	EF113060	62
JF-18F	‐	Poli1347TUF	GAA GAA CAA GGT GAT GGA CAC ACA C	GTG TGC AGT GCA TGT CTA AGT GTC A	DQ888922	62
JF-18F	JF-18M	Poli1463TUF	CTG TCC TCC TGC AAA GAA ACA ACA C	CAG GGC CTT AAG TCA AAA AGT TGG	DQ889027	62
JF-18F	JF-18M	Poli1496TUF	AGT CAG CTG CTG GGA GGA AAC T	GAG TTT CTC TTT TGT GTC TGT GGG TG	DQ889057	62
JF-18F	JF-18M	Poli1589TUF	ACT TTG ACG TGT CTT ACG GGT CT	ACA CTG CCA GTC TCT CAT TCT GAC A	AB458970	62
-	JF-18M	Poli16-79TUF	GCT GTC TGA CAC CAC AGG GTT CTA A	CCA CAC TGG TCA CAC AAG GAA GTA G	AB459369	65
JF-18F	JF-18M	Poli1730TUF	GCC GAG GTG TTA ATG TGT AGG TTC T	GTG TGT GTA GGA GGC TTT GAC TGA A	AB459027	62
‐	JF-18M	Poli1742TUF	GCC TGC TGT TCA TCA TCA TCT GTA	CAC TGT CTT GTG TTG CTG CCT TTA	AB459035	62
JF-18F	JF-18M	Poli1815TUF	AGT TGT GTT GGG GAG CAC TGA G	GTA CAA CCA CCA GTC GGC AAA AT	AB459101	62
‐	JF-18M	Poli1843TUF	ATC TGT CTT CAC ACA GCT GCT TCA G	TCA CCA AGG TTG GAT GAA ATG C	AB459125	62
JF-18F	‐	Poli1864TUF	TCT AGA TGG TTC ACC TCC ACA CAA C	CTC TAT CAA GAG CAA CAT GAC TGT GG	AB459140	62
JF-18F	JF-18M	Poli1966TUF	CAG CAG AAA ACT ACG TCA GAA TCC	CGT GAT TGA TGT GCT GGA CAA G	AB459226	62
JF-18F	JF-18M	Poli2035TUF	ATC TTG TAA CCT TTC CAC CCC TCT C	TGT GGG CCT GTA GCT TTC ATT AGA C	AB459270	62
JF-18F	JF-18M	Poli230TUF	GCT CAT TAC GAG CAC GTC ATT GTT C	CGT GTT CAG ATT CAT GTT GTT GGA G	AB459494	55
JF-18F	JF-18M	Poli412TUF	TCGACTGTCGGGGTAAACTC	AGACATCATCGTGCCTAATGG	EF112616	58
JF-18F	JF-18M	Poli422TUF	GATCAACATCACCTACCGCC	TTAATTTGGAAGTGTCAGGCTG	EF112626	58
JF-18F	‐	Poli623TUF	TTC TGG CTC AGT TGT TCC TG	TTC TGG CTC AGT TGT TCC TG	EF112594	62
JF-18F	JF-18M	Poli70MHFS	CAGGAGAAGAAAGGGGTGTG	GGGCATTAGAGACGGTGAAC	AB459337	55
‐	JF-18M	Poli755TUF	CAG CAG CAG AAA GTA GAC CAT TGA	GTG GTC AGT GGA GCA GAG GAT TAA C	EF112736	62
JF-18F	JF-18M	Poli759TUF	GTC AGC CTT GCC ACT TTA CCT TCT	AGG GCT GAG ACT TAA GAG GGA GAT G	EF112737	62
JF-18F	JF-18M	Poli836TUF	AGG TCG TAC AGT GTT GAT GAA AGG G	ATT GGT GAG GAG GCT CAA AGT GAT	EF112791	62
JF-19F	-	Poli108TUF	TAA CAC GGA GGG TGT CAG G	GCT GGG ACT CTT GGC TCC	AB459392	62
JF-19F	‐	Poli1220TUF	GCT CTC TTT CCA TAC ACC ACA GGA G	CTG ACT AAA ACC GAA CTG CAG GTG T	EF112984	62
‐	JF-19M	Poli1337TUF	TCC AGT CGG TTA CAG ACA TTC TGA G	CAG ACA AAC ATG CAT GCA GCC	DQ888913	62
‐	JF-19M	Poli1371TUF	GGA AAT ACA CCC ATC TGT GGA TGA	CAA ACC CAA AGC TGC TAA AGA GTG	DQ888941	62
‐	JF-19M	Poli1414TUF	GGG ATA CTG GAG GAA AAA GTT GGA G	GGT ACT GTC GTT ACT CAT GGT GCA T	DQ888979	62
JF-19F	JF-19M	Poli1425TUF	TTG CAT TTG TGC AAC AGT GAG G	CTT CAG GGT GAA TCT GTG ACC TTT C	DQ888990	62
JF-19F	‐	Poli1490TUF	TAA GTT TGA CCA ACA CTG CGT CAC	GCT TCT AGG TTG TTT TGG GTT CTG G	DQ889052	62
JF-19F	JF-19M	Poli186TUF	CAT CCC TAC AGT CAT CCT CCT TAA CG	TTA TCT GAC ACC ATC TGA CAA CAT CTG	AB459456	60
JF-19F	JF-19M	Poli1950TUF	AAT GTT CTG CAC TCA CAC ACT CCT C	GAG ACA TTG GCA CAC ACT GCA TTA G	AB459214	62
JF-19F	JF-19M	Poli205TUF	TAC TTA AGC TCC TCC TCC CAC TGC T	GTC TGC AGC TGC AAA CTT GAC TTT T	AB459472	60
JF-19F	JF-19M	Poli243TUF	TCTCATCACTTTCCGGTGCAG	GTAGTGTCCTCTGAAGTGTCC	DQ865461	59
JF-19F	JF-19M	Poli55MHFS	CCACCAAAGCAGCAGAGTGT	AAGAGGAGGAGGAGGACAGC	AB459293	55
JF-19F	JF-19M	Poli813TUF	CTC TGA TGT TGT TTC AGT ATC CGG G	AAT GAG TGT TTA TCT CGG GCC TGT	EF112773	62
JF-19F	‐	Poli975TUF	CTT CTT GTC GAA CCC AGG TTT T	GTG ATT GGA CTG CAG ACA CTG TGA	EF112900	62
JF-20F	-	Po58	GCCCCTCACTGAGACTGTGACA	CAAGGTATGTGCATGAGCAGGC	AB046758	62
‐	JF-20M	Poli1122TUF	AAT GTG TTC TCA TGC TGT GTC GTG	CCT TGG TTT GGC AAA TGG TAG AAG	EF112918	62
JF-20F	JF-20M	Poli123TUF	TAT CTG ACC AGA ACT GGA GGG TCT G	GCC TGT GCA TTC GAT ATA CAT TTT G	AB037994	62
‐	JF-20M	Poli1346TUF	CAA GGC TGC TTT TCA TCA GTG AGT	CGC TCA CTT TCT CCT CCT CTG TC	DQ888921	62
JF-20F	JF-20M	Poli139TUF	GAC AGT TAG AGA CCA TCG GGT TGG	GCA GCC TGT TTG TTC CAT TAA GAG A	AB459413	55
JF-20F	JF-20M	Poli1406TUF	TAG TTG AAG TTA CAC ACC TCT GCC G	GAT GAG ACT CAA CAA CTG TCC TCC A	DQ888971	62
JF-20F	JF-20M	Poli1411TUF	GGG AAG CCT GTC AAC AAA AAG CTA	CGC CTC CAG GTA ACC ACA AG	DQ888976	62
JF-20F	JF-20M	Poli1433TUF	GAG TCC CGT CTC CTG CAG TAA ATA A	TAC TGA CGT GCT CTC ATG TCT CCT C	DQ888998	62
JF-20F	JF-20M	Poli1470TUF	GGC CAT TCT CTA CAA CAA CAT AGG C	CTG GCG TTT CCA TGA TTT GCT ATC	DQ889033	62
‐	JF-20M	Poli1484TUF	TCA CTA ATG GGG CTG TGT AGT GAG A	ACA GAG CTA AAT ATA GAA GGG CGG C	DQ889047	62
JF-20F	JF-20M	Poli1507TUF	CTC TCT GCA GCT GGA ATG TTT TCT C	ACC ACT GTT GTT TTT CAC AGC CTC	DQ889067	62
-	JF-20M	Poli1569TUF	CTG TGT GTT TGT CCC CAT TTT GAC	AGG TGA GTT GGC AGG AAA CAG TTG	AB458964	62
JF-20F	JF-20M	Poli1701TUF	GGC CAC TGA GAT TAC AGC TGG TT	CAA CCG CAA GAG GAA ACA GTT ATG	AB459002	62
JF-20F	JF-20M	Poli1719TUF	CTA AGT GGA GGG AGG AGT CAT TGC	GGT GGT TGT ACA AAG CAC AAC TGT C	AB459016	62
JF-20F	JF-20M	Poli1727TUF	TTA ATG AGG ATG GGC TGG GC	GGT GTT TCC ATG CAG AGT TTA C	AB459024	62
JF-20F	JF-20M	Poli1773TUF	TTC CAC TTT CAT GGA GAC CAA GAC	CTA TTC CAA TCT CTT CCT GGT AAC CC	AB459063	62
JF-20F	JF-20M	Poli1777TUF	GTT GAA CGC AGC AGG CAC AG	TGT GTC TTG TTT TCA GCG CC	AB459067	62
JF-20F	JF-20M	Poli1779TUF	GTG TGA GTG AGA AAC TGA GCA CCA G	CGG GGT TCA GCA AAT ACA GGT TA	AB459069	62
JF-20F	JF-20M	Poli1788TUF	GTG CTG CTG AAT GGC ACT CC	AAT GTC CAT AAC GGC ATG TCT CC	AB459077	62
JF-20F	JF-20M	Poli1818TUF	CAG TCA TTA GTG GGG TTT GTC A	GAT GTC AGC GTA GGC CAT GTA AAG	AB459104	62
‐	JF-20M	Poli1838TUF	GGT GGT TTT ACC CTC CTG ATG TA	CAG CAT TAC CTG AGA CCT GCA CTA A	AB459120	62
JF-20F	JF-20M	Poli1842TUF	GGA TGC TCC GAA GGA CAG AAT TTA G	GAG TAG ATT TCG TGC TGT GTC AGT G	AB459124	62
JF-20F	JF-20M	Poli1882TUF	AAG ACG TGT GGG CAG GGA TG	GCT TTC GGT AAG GCT CTA CAC AGT C	AB459156	62
‐	JF-20M	Poli1958TUF	GTT ATG CAT GAG CTT GGA AAC ACC	CAC CTG CTT AGC TTT CCC TCT CTC T	AB459220	62
JF-20F	JF-20M	Poli1971TUF	CCC TGA CAA TAG CAG CCA ACT TTA C	AAT ATG CAG TTG GGG CCT CTG T	AB459230	62
JF-20F	JF-20M	Poli2017TUF	GGA ACT CTG CTG TCC TAC TTT TCT G	GGT CCC TAC AAC ATG AGT AAT GCC T	AB459256	62
JF-20F	JF-20M	Poli2033TUF	GAG AGG AGT GCT TAA ACT GTC TGG A	GTC TCT AGA GTG TGG GAA GAG AGG C	AB459268	62
JF-20F	JF-20M	Poli2039TUF	CCC CCA GAG TGA GAG AGT AAT GAA A	AAA CTG CAT CAG CAA ACT GG	AB459274	62
JF-20F	JF-20M	Poli220TUF	ACA GCT GGG GGT GGA TAC TGT TTA T	CTG AAT ACC AAT GTT CAA CCA TGG G	AB459486	52
JF-20F	JF-20M	Poli251TUF	ACACTACTATATGGCCAGCAGG	GGCTATGACAGAACACACACTC	DQ865465	61
‐	JF-20M	Poli269TUF	ACTATCTTCCATCTCCCAAAGCC	TGTGTTTTGTCAGGGCAGCAGC	DQ865473	62
JF-20F	JF-20M	Poli272TUF	CTCTATTATCACTGGACAGCAGC	GGGCAACTCCAGACAACAATCC	DQ865476	65
JF-20F	‐	Poli278TUF	TGGAGGAGGTGCATGTGAGAG	TGAACTAGCTCGTACTGTGTGG	DQ865478	61
JF-20F	‐	Poli406TUF	AAGGCAAATTGGTTCAGCAC	ACAGCAGGATCGTCGTCAC	EF112612	58
JF-20F	‐	Poli446TUF	GCTGCTGTTTCAGCTGAGTG	GAGCAGAGAAGGTGTCTGTGG	EF112648	58
JF-20F	JF-20M	Poli483TUF	GAGCTTTGGGAGATGTAAGGG	GGTGATGCAGAAGAACTGCA	EF112681	58
‐	JF-20M	Poli497TUF	GAGCTCAGATGAGGAACATGC	TTATGCCCAAGTGCAGTGAG	EF112695	58
JF-20F	JF-20M	Poli647TUF	CAA AAT GTG GTG CTC TTC CA	CAA AAT GTG GTG CTC TTC CA	EF112602	62
JF-20F	JF-20M	Poli779TUF	GTC AGA GTC GTC AGG GTT GCT ACT A	GCA TCA CAA GCG TCT GTC ATT CA	EF112746	62
JF-20F	JF-20M	Poli873TUF	GAA TGG AAT AAG CAC GGA AAG TCC	TGA GGC CTG CTG TGT TCC AG	EF112821	62
JF-20F	JF-20M	Poli875TUF	AAC CAT TGT TTG TCT GTC TCC G	CAG AGC GAC TGC CCA AGG TA	EF112823	62
JF-20F	JF-20M	Poli881TUF	CAA ACT GCT CAG AAT TTG CGG T	GTT AAG GAG GTT TGG GCT AGG GAA T	EF112829	62
JF-20F	JF-20M	Poli893TUF	AGA CTC AGA CTT GGG CTT TCA ACC T	ATC TCA TAG CCA CAA GAC AGG TGA G	EF112838	62
JF-20F	JF-20M	Poli910TUF	CCT CTC AAT GCA CCA AAC TCT CTC T	GAT GTT GCC TTG GAT AAC ACC A	EF112848	62
JF-20F	JF-20M	Poli913TUF	GCC GTG ATT CTC TCA ACA TCT CTC T	GTC CGT AGA CTA TTC ACC AGT AAC AC	EF112851	62
JF-20F	JF-20M	Poli955TUF	CTG ATA GTA ACA CAT TCT CAG GGG CA	GTC ATA TTA TCA CCC TAC CTC CAG	EF112881	62
JF-20F	JF-20M	Poli9-58TUF	AAC AAA CCT CCA CCT GAC AAC AGG T	GTT GCT TAG CAA CAT CCA AGC ATT C	AB459354	52
JF-21F	-	KOP10	GGATAAGGATCGGTGCTGAC	TGCCACTGCACTTCAAAGAC	AY328966	62
‐	JF-21M	Poli102TUF	ACG GTC TGG AGG ATT AGT CCT GTT C	TAG GAG GAG AAA GTG CAT GTG TGT C	AB459388	60
JF-21F	-	Poli1049TUF	GGT ACA TTA TGT GTT AGC AGA GCG	AAC CAC GGG CAT AAA AGC AG	AB458929	62
JF-21F	‐	Poli109 MHFS	GGTCAGAGGTCACAGTCAGGTG	GCACGCAGACAAACGACAGAGC	AB459343	55
JF-21F	‐	Poli1121TUF	AGC TCC ATG TGA TGG ACA AAC AGT	TAA TAG CTG ACG GAA AGG CTG AGA C	EF112917	62
JF-21F	JF-21M	Poli1137TUF	CAT CCT CGT TTA TTT GCA CCT GAG	ACG GCA AAC CCT TGA TTT ACT CTC	EF112928	62
JF-21F	JF-21M	Poli113TUF	TCA GCA GTG TGT GTA TCA GTG C	CGA TAG TGT TTG CAC GCG	AB459397	65
JF-21F	‐	Poli1231TUF	GGT GGA GCT GAG ACA ACA GGT TAC T	GAA ACA AAA GAC CGA GAC GAG TCA	EF112991	62
JF-21F	‐	Poli1248TUF	CAC ATG AGC ACC TGA GTA AAC TCT TC	TCC TGT GTG ATG ACT TAG ACA GCC T	EF113006	62
JF-21F	JF-21M	Poli1263TUF	GCA CCT GCA CTC AAT ATG AGC C	CAC AGT GGT GAT GGG CTA CTT AGG	EF113019	62
JF-21F	JF-21M	Poli1311TUF	TGA GAG GAA GGT GTA GGA GCC AC	CCT CAG ACG CTG TGC TAA AGT AAC A	EF113059	62
JF-21F	JF-21M	Poli1318TUF	GTT GCA CAC TCC AAG CTA TGT CAT C	CTA GAG TGA AAG TTG CCT TCA TCC C	EF113065	62
‐	JF-21M	Poli1331TUF	TTA AAA TCC AGT CGC TGG ACA CTC	CAA TCT GCT CCT GTC ACA ACT TCA C	DQ888911	62
JF-21F	JF-21M	Poli1364TUF	TTG TGG GAC TCT TTA ACC CA	TCC CCT CGG GGA TGA ATA AAG TAT	DQ888936	62
‐	JF-21M	Poli1394TUF	TGT TCT CGG TTT CAT CCA GTT GC	ACG CAT TAC AAA TCT CTG TGG AGC	DQ888959	62
‐	JF-21M	Poli1420TUF	CTC CAG ACC TGC AGC CAG AT	CTC AAC AAA GCC ATC TGA ACC AAC	DQ888985	62
JF-21F	JF-21M	Poli1440TUF	GCT GAA TCG CTC CGT GAC AT	AGT GAG TTG TCG GTG TGT TGC TG	DQ889005	62
JF-21F	JF-21M	Poli1443TUF	CTG TAA GTG GAG GGT GCT ACA TGA T	AGC AAC AGA GCT ACC ACA CAA TCC	DQ889008	62
‐	JF-21M	Poli1462TUF	GCT GTG GTG TTA CTG TGT GCA GC	ATA AGT TGT TGC CAA CCG CGT C	DQ889026	62
JF-21F	JF-21M	Poli1489TUF	GCA TCT AAG CTC CAG TGA CTC TAA CA	CTA TAA GTG AAG GTT GGT GAT GGG C	DQ889051	62
JF-21F	‐	Poli1494TUF	GAC AGA GGT GTC ATT GGA CTC TTG A	AGT GAG TGA CCT CAG CAG GTT CTG T	DQ889055	62
JF-21F	JF-21M	Poli1633TUF	CTC TAA GCC CCA GTG ATG TCA GTC	AAC ACA AAG ACA AGG AAG GCA ACC	AB458983	62
JF-21F	JF-21M	Poli1683TUF	CAA ACC TGT CTG GAG TTT CTA TCC TC	CAG GAC ACA CTG TGA GCT TCA GG	AB458997	62
JF-21F	JF-21M	Poli1750TUF	GGG TGG GGG TCT TCA CTT AAC TAA T	GGA ACG GAC GCT GAT CTA TCT CTA A	AB459041	62
JF-21F	JF-21M	Poli1765TUF	TGT CAC CCA CCA TGT CTC ATA	GCC ATG CTA ATG TGT CCT TGA TAG G	AB459056	62
-	JF-21M	Poli1800TUF	CTC TCC TTC AAA AGC CGG TGA AAT	AGG ACT GTA AAT CCG ACA TAG CAG G	AB459087	62
JF-21F	JF-21M	Poli1803TUF	CAT CCC CAT AAG GAA GAC AAG TCC	ATT GGT GCA ATT GCG AGG GTA A	AB459090	62
JF-21F	JF-21M	Poli1827TUF	AGC TCT GAA CCT GTT ACA CAT TCC C	AGA CAA GGC TGC TGT CAT GAT GTT	AB459112	62
JF-21F	‐	Poli1830TUF	CAA AAT TTG GAC GAG ACG AGG G	GGG TGT TGA CCT CCA TCT CAA A	AB459115	62
JF-21F	JF-21M	Poli1852TUF	GTG TTG ATG TTG CAG TGT AGA AGC	CTC CTC ATT TTA GGC TCC AGG AAA C	AB459132	62
‐	JF-21M	Poli1899TUF	TGA TAG TTC ACT CTC AAC TCC ACC G	TCT ACA GTG GTG GGA GGT CAG TTT C	AB459173	62
JF-21F	JF-21M	Poli1902TUF	AAG TTA AAA GCA CAG GCA GCT GGT	CGT AGT GAA ACA CCC TGA TTG ACA G	AB459175	62
JF-21F	JF-21M	Poli1925TUF	CCT CCA TCA GTG TCA GTA AGG CAT A	TCC CTA ACT CTC AGG AAA GAA CAG C	AB459193	62
‐	JF-21M	Poli1926TUF	TAC ACG GCC TCA TAA AAT ACC GAC	GCT TCC TTT CTT CTA TCT GCA TCT CC	AB459194	62
JF-21F	JF-21M	Poli2014TUF	CTA ACC TCT TAT TCC CAA AGG C	GGC TTT ATC AAC AGT AGC AGT GCA G	AB459253	62
JF-21F	JF-21M	Poli218TUF	CAC CTA CAT TCA GCT TCA CAT GTC G	CAC AGG AGA TAA ATG GTG CAG AAG G	AB459484	55
JF-21F	JF-21M	Poli231TUF	ACA CAG TCA GAA GCC CTC TGT GAA C	GAA GGG CTG GAA AAA AGA AAT AAA CG	AB459495	52
JF-21F	JF-21M	Poli28TUF	ATC TCC CAA CTG TCA ATC ATC A	GTC GAG TCC AGT ATC ACT GCC	AB037986	62
JF-21F	JF-21M	Poli401TUF	CCTCACACCACAGAGCCC	CAGAACAGCTCTCCGGTTTC	EF112607	58
‐	JF-21M	Poli414TUF	CAAAGCAGAACCTCTGCCTC	ATCAGCATTGATGGTTTCAGC	EF112618	58
JF-21F	JF-21M	Poli441TUF	CCCCTGCAGGTAACACAAAG	GCAGAAGCGGAGAAACTCTG	EF112644	58
JF-21F	‐	Poli448TUF	CATCTTTGAAGCTGACAAGTGC	CAGGCCCCAATCAACTTAGA	EF112650	58
JF-21F	JF-21M	Poli472TUF	ACGCTGCATGTGTTTACTGC	GGTATTCAGTCACGTTTCTCCC	EF112670	58
JF-21F	JF-21M	Poli492TUF	GATGGGACAGCTGGGAAGTA	AAGTGAACCTGCTTCTGAGAGG	EF112690	58
JF-21F	JF-21M	Poli7 MHFS	AGTCCCCACAACATAAAT	TGAATAAACAGAAACAGG	AB459315	55
‐	JF-21M	Poli889TUF	TGC TGC TAC TGG AGT TGT AGC TCA T	TTC ACT CCT CTT TGC AGA CGG	EF112834	62
JF-21F	JF-21M	Poli922TUF	GAG GGG AGA GTT GAC AGA TGA CAG	CGT CCT TAT TCC TGG ACC TCA TTA C	EF112856	62
JF-21F	‐	Poli960TUF	GAT CCA AGG ACC TGA GGG AAA AGT A	GTC AAA GAC GTC AGC TGA GAG TGA G	EF112886	62
JF-21F	JF-21M	Poli997TUF	GTA ACA GAG AAG CAA ACG AGA GGG A	CAA TAT CTG TAG CCA CAT GCT TAG GG	AB458901	62
-	JF-22M	KOP13	GCAACGTAAGGGTGAGAGATG	CACACACACTGCCACACTCG	AY328969	62
JF-22F	JF-22M	OF104	CCCGTGAATCTTCCCTTTG	TGTCCGTTGCTCTTGGTG	DQ207962	62
JF-22F	JF-22M	Pol-3*	TTTGTGTTGTaGTTaGTCTG	GTTGaTTGTaGaGaGTGGTGTG	AB043471	50
JF-22F	JF-22M	Poli1021TUF	AGT AAT CAA GTG GAG GAG ACA TGC	TCC ACT CAT GGC TCG TGA TAA ACT	AB458914	62
JF-22F	JF-22M	Poli1178TUF	ACA CAC GTG CAT GTG CTC AGA	GGC AGG CTC AGG CTG TTG TAA TA	EF112953	62
JF-22F	JF-22M	Poli1209TUF	ACG GAT GTG TCT TTG TGT GTA GTC C	GAA AAC ATC ACA GCA AAC AGG CAG	EF112976	62
‐	JF-22M	Poli1304TUF	ATG AGC TCA CTC TGC TTC TCT CTC C	GAT CCT GAG GTA TGT GAG CCT CTG	EF113053	62
‐	JF-22M	Poli133TUF	TCA GTT TGT GTG TGA AGA GGG ACA G	TTC TGC ATT AAG AAG TGA AAT TCC TGC	AB459409	55
JF-22F	JF-22M	Poli1344TUF	CCA AAA CAA CGC TCC TCC TTA TTG	GTA TTT GAT TCG CTT TGG GAA GCC	DQ888919	62
JF-22F	‐	Poli1349TUF	GTG CGA GAT TCA TTC AGA CTC TCC T	CCC AGT CTG AGT ATA CAA GTG TGT CCA	DQ888923	62
JF-22F	JF-22M	Poli1350TUF	CAA CAC TTC TGA TGT CCA TGT G	TTA GGT GAG AGG TTA CCA GAG CAG C	DQ888924	62
JF-22F	JF-22M	Poli1423TUF	GAG AAG GGA TCA ATC AGA GGA AAG G	TCT CTC CAG CTC CTT TCT AGC TGT C	DQ888988	62
JF-22F	JF-22M	Poli1451TUF	GGA GCC AGA CAG AGG TAA CCG TAG	AGC CTT AGT GAC AGA AGG TGA ATG C	DQ889016	62
JF-22F	‐	Poli1454TUF	CTT CTT ACC GAA CAC GTT TGT GTC	CTG TTC AAA ACA CGG AGG AGA AAC	DQ889018	62
JF-22F	JF-22M	Poli1464TUF	AAT CTG AAC TCC CGG TTA AAG GCT	AGC ACC GTG TCG TCA GTC TGT T	DQ889028	62
JF-22F	JF-22M	Poli1473TUF	TAG AAC ATC GCA GAG GTG TGA CAA	GTA AAT GAG ATG CAC TGA CCT GGG	DQ889036	62
JF-22F	JF-22M	Poli1498TUF	GTT GAA CCT CAG ACG TCG ACA AAC	CCT GAC ACT GAT TCT AAC GAC TCA AC	DQ889058	62
JF-22F	JF-22M	Poli1579TUF	GTG GAG GAA CCA TTC CCA GCT A	CAC TGC TTC TCA CTG AAG AGT TTG C	AB458967	62
JF-22F	JF-22M	Poli1612TUF	AAA ACC GCA GAG GAA GAG CG	ACT GAT ACT CCC CAC TTC AAA GAG C	AB458974	62
JF-22F	JF-22M	Poli1619TUF	AAG CAA GAT AGT AGT CTC TCT CCC AC	GCT TTG GTT CAG GCA CTT TGC	AB458977	62
JF-22F	JF-22M	Poli1708TUF	CAT GAA ATG TTG GCA CTG GAC CTA	CGC CAT GTT GGG CTT GTA TG	AB459008	62
JF-22F	JF-22M	Poli1717TUF	GTT TTC TTG GCA GTG ACC AGC AG	AAA GAG GTT TTC CCT CCA TGA TCC	AB459015	62
JF-22F	‐	Poli1723TUF	TCC TCA CAC ATT CTT ACC CTC CTC T	CGA CGA GGA GAG TGT GAT CGA AG	AB459020	62
JF-22F	JF-22M	Poli1754TUF	CAG ATG CCC AGT GTC AAA AGT CAC	CTC CCT ATC TCC CTT CTG TCT GTG T	AB459045	62
JF-22F	JF-22M	Poli1802TUF	GGT GTT ATC GTG GAA GTG TTG GAC T	CGA GTG TCA CTG AAC CAA CCA TGT	AB459089	62
JF-22F	JF-22M	Poli1814TUF	GGT GTT ATC GTG GAA GTG TTG GAC T	CTA CAG CTG TGT CCT CCT CCG AGT	AB459100	62
JF-22F	JF-22M	Poli1932TUF	GTG TGT GGG GCT GTC TAG TTG TAT G	CCT ACA GGC ATC CTC TGC ATT ATT C	AB459198	62
JF-22F	JF-22M	Poli2037TUF	ACC TCT GCA CAT GCA CAC ACA T	AGC TGA GGG GAT GGG TTT TAT CTT	AB459272	62
JF-22F	JF-22M	Poli2042TUF	AAT ATG CAG CAG CTG TTA CTT GCC	TGG GAG TCA GAG AAG TTA TAC CCC A	AB459277	62
JF-22F	JF-22M	Poli233TUF	TGA TCG CTT TAC ATA GGG CTG TGT T	CAG CAT ATC TGC TCC TGA CCT GAA T	AB458898	55
JF-22F	-	Poli242TUF	CCAGAGGCTCAGGCACCG	ATGCTGATGAGAGAGTGAACC	DQ865460	57
JF-22F	JF-22M	Poli2TUF	ACA ATA GGA TGC AGC TGC CT	AAG CGC AAA TTG TTA TTC CG	AB037978	62
JF-22F	JF-22M	Poli417TUF	TGAGGTCTGAGAAGAGTGGACA	GTGCTGCTGCTGCACACT	EF112621	58
‐	JF-22M	Poli421TUF	TGATTACTGGCTGTGGGTGA	AAAAATATGTCCTGTGTGCGC	EF112625	58
JF-22F	JF-22M	Poli658TUF	TGA AGG TGC AGA TGA TGA GG	TGA AGG TGC AGA TGA TGA GG	EF112605	62
JF-22F	JF-22M	Poli714TUF	CAG GTG GCC ATA AAG ATC TCT CCT A	AGA TAG TGC CTG ACA ATC CAT CCT C	EF112712	62
JF-22F	JF-22M	Poli794TUF	GTG TGT TTA CGT ACC GAG CAA CAT C	CGT TGT GTT AAG GTT TAG TCA CCG AC	EF112754	62
JF-22F	JF-22M	Poli819TUF	TTC TTC AAC CAC TCT TCT TGT CGG	TCA GGG ACA GGA GAC CTC AG	EF112778	62
JF-22F	JF-22M	Poli849TUF	GTG CTT TTT CAC ACC CTC TTC CTC T	AGC GTG TGT CCT CCG TCC TT	EF112803	62
JF-22F	JF-22M	Poli85MHFS	GCACCTCCACACATACTGTA	AGCAAGGAGCAGCACTGACA	AB459305	55
JF-22F	‐	Poli921TUF	CAT TTG ACT CGC AGA TGT AGG CTT	GAG ACG CGC AAC CAC TTT TAA TG	EF112855	62
JF-22F	JF-22M	Poli963TUF	CCT CTA CCT CCT CTT CCT CCT TCT G	AGG GCC AGT CAG GAA ATA CAC ACT A	EF112889	62
JF-23F	JF-23M	KOP17	GACCAGACACCGATAGCAAACC	AAACCTGCGTGTATGAGGAGG	AY328972	60
JF-23F	‐	KOP7	GTGACACACCTCTGCTTCCTG	GAGGACGTGGTTGAGATCACAG	AY328963	62
JF-23F	JF-23M	Poli1050TUF	GGT ACA GTT TGT AGA GCG CAA TGC T	GTT CGC AGG GTG CAG CTT AAT A	AB458930	62
JF-23F	JF-23M	Poli1132TUF	AGA CTC ACC TGC AGA AAG CGG T	CAC TGG AGG TGT TCC ACA TGT ACT C	EF112924	62
JF-23F	JF-23M	Poli1203TUF	GTT TGG AGC TCT TAC AGT TTG GAG G	AAT GAT GTG GTA AAT CAG GCC CAG	EF112970	62
JF-23F	JF-23M	Poli1214TUF	CCT ATA TCT GAT AGC CAT TTG GCG TG	CTT TCT AAC CCT GCT GTT TCA CCC	EF112979	62
JF-23F	JF-23M	Poli1226TUF	CTG AGA CGT GCC TGT AGA AAG TGA G	CAT AGT GAG AAC CAG GGT GGA GTC	EF112988	62
JF-23F	JF-23M	Poli122TUF	TAC TTC TCC GAG ACT CCG TAC GAG A	ACA TCA CTC ACT GTT GTG TTT GTT GC	AB459401	52
JF-23F	JF-23M	Poli1271TUF	CTG ATG GTT CAT TCC CAG AGG AG	CAA TGG AGC CAT TCA TCA AAG C	EF113025	62
‐	JF-23M	Poli1330TUF	GCG GGA GGA AGG AAG AAA GTA T	GAC ATA TCA GTC ACA GGC ACT CAA AC	DQ888910	62
‐	JF-23M	Poli1338TUF	GAG GGT GAC ACA GAC ACA AAC AGA C	AGG AGT TGA GCA GAT ATA CAA GGC	DQ888914	62
JF-23F	JF-23M	Poli1342TUF	TTT CAA GGG CTT TAC TGT TGC C	ATG TAG AGA TGG CTG CAC GTG TTT	DQ888917	62
JF-23F	JF-23M	Poli1356TUF	GTG TAT TGA TGA GTC CGG CAG TTC	GTT CAA CCG ACA ACC TCC AGA AG	DQ888929	62
JF-23F	JF-23M	Poli1367TUF	AAC CCA TCC CAA CCC TAA GTA CAG T	CTC ACA GAC CTT AAA GGA TAA GCG G	DQ888937	62
JF-23F	JF-23M	Poli1369TUF	TTA GAG ACA TCT ACT GGT GAG GTT GC	ATT AAG GCT GCC ACA GGT TCT CTT	DQ888939	62
‐	JF-23M	Poli1370TUF	GAC AGC TTC CTG ATG AGG GAA AGT A	ATG CCA AGG ATT AGT CGA CAT CAG	DQ888940	62
JF-23F	JF-23M	Poli1381TUF	CGG TAC CCG GGG ATC AAT AAA GTA	CGT GCC TCA TGT ACT TTT ACA CTG C	DQ888950	62
JF-23F	JF-23M	Poli1427TUF	GTA GTG TTT GCA CAG CAC CAT GC	CTC CAT CCT CTC CTC TGC CTC TT	DQ888992	62
JF-23F	‐	Poli1471TUF	CCA ACG GAG GAA AAG TGA GTT GAA	TAT GAT GTG ATG GCT GTG ACT GAC	DQ889034	62
JF-23F	JF-23M	Poli1508TUF	CAT CAA CAT GTC AGC TTG TGC	GCT AGA ACC AAG GAG GTT CAA AAG	DQ889068	62
JF-23F	JF-23M	Poli150TUF	GAT CTT CCT CTG CTA TAA GTC TGC CG	TGA GGA CAA AGT AGA ACC AAT GAA ACC	AB459424	55
JF-23F	JF-23M	Poli1643TUF	TGT AAT CAG ACT GGT GTG ATG CCT G	GGT GCG GTC CTC TTA ACA AAA GAA	AB458986	62
‐	JF-23M	Poli1774TUF	GTT GAT GAG GTC ACC ACA GGC	TTG AGC TGC ATC GAA CTG GAC	AB459064	62
JF-23F	JF-23M	Poli1811TUF	CTG ACT TTC ATT TAT TCT GCC GGG	ATA TGT ATG GGG CCA GAG GAG TT	AB459097	62
JF-23F	JF-23M	Poli1817TUF	CTA ACA CGT GGT GCC TAT TGC TTG	CTT TTC CAG TCG AGG CCA AAC TTA	AB459103	62
JF-23F	JF-23M	Poli1828TUF	CTG GAA GAC GAC TGT CTC TGC TG	GGC TCT TCT CAC TTC CAC CAA CTT A	AB459113	62
JF-23F	JF-23M	Poli18-42TUF	GAT CTC TGG AGG AGG AGG ACG AC	CAG ATA ACA TGC AGG TCA CAT CTG G	AB459373	55
JF-23F	JF-23M	Poli1863TUF	ACA CTC ATT CAG TGA AGG GGA GAA C	GCC CAG TCT GAC ACA AAT AAT GAC C	AB459139	62
JF-23F	JF-23M	Poli1885TUF	TTA CAC CAA CGA AAT CAC TCC TCG	TGC ATT CCA GTA GTG ACA GCA TGA C	AB459159	62
JF-23F	JF-23M	Poli1887TUF	GAG CTG GAC TGA GAC AGA TGT GAA G	GTC ACA CTC GGT GTA GAA GCA GAA G	AB459161	62
JF-23F	JF-23M	Poli1889TUF	AGT CTC TCC CCT CAC TCC ATC CTT	GTG CAT GTG CAC TCA CTC ACT CTC T	AB459163	62
JF-23F	JF-23M	Poli1911TUF	GAG GTC TGA TTT CAC CAG GAG GTA A	TTC ATT AGG GTC AGG GTT GTC ACT C	AB459182	62
JF-23F	JF-23M	Poli193TUF	CTC CCA ACT GAA GTG GAT TGT GTT T	GTA CAC CAA ACC AAG CTC AGC TCA T	AB459463	62
JF-23F	JF-23M	Poli1955TUF	CCA AAG GTA TCA GTC GTC AAA ACG	GAG GGA GGA AGC GAA AAT TTC ATC	AB459218	62
‐	JF-23M	Poli1975TUF	TGT TCA CAC ACA GAC CCT GTC TCT C	ACA GGC GTC GTT TCT CCA TAG TTT	AB459233	62
JF-23F	‐	Poli1984TUF	ACT CCA GTA GCT CCA GAT GTG TTC C	GTG ACT CTA AGA CAG TTC AAC CAG CA	AB459241	62
JF-23F	JF-23M	Poli2048TUF	GGG CAG CCG AAC ATA AAA GTA AGA G	ATT GGG GTC AGA GTG ACA GGT AGA A	AB459282	62
-	JF-23M	Poli207TUF	CTC ACA CCT AAC CAT CCT CTC TCC A	CCC TCG CTG TGA TGT AAG AAA AGA A	AB459474	55
JF-23F	‐	Poli216TUF	TGG TGT CAC AGC TCG ACA AGG TAC	CCA AAA ATG TCC TCA CTC CGT ATG T	AB459482	55
JF-23F	JF-23M	Poli279TUF	TTAGTCTGACAGCTTCTCCAGC	TTGGCAGATGGAGTGATGGAAG	DQ865479	61
JF-23F	JF-23M	Poli56TUF	TGT AAC CTC AAG ACA TGA AAA CAA ACG	ACT CAG CCA GTA TTC ACT CCA GGT G	AB459385	62
JF-23F	JF-23M	Poli700TUF	ATT CAC ATT TCC CGT GGG TC	AAC TGT CTA GCC CCT GGC TGC T	EF112702	62
‐	JF-23M	Poli713TUF	CAC AAA CAC TTG GAG CAG AAC AGA G	ACA CAT TAG TAA CTG CCC CTG GAT G	EF112711	62
JF-23F	JF-23M	Poli739TUF	GTT TTG TCA ATC TCC TCA TGC CC	GAG CAC ACT TTC TCG TTA TCC TTG	EF112727	62
JF-23F	JF-23M	Poli792TUF	TCA AAT GTT GAG AGG AGA GAG AGG G	GAA GCT TCA CTT TCC TCC CTG ATT AC	EF112753	62
-	JF-23M	Poli802TUF	GTG TAC TGC AGT TGG CCT AGA	GGG TCA GTA GTT AAA TCA CAG GCA	EF112762	62
JF-23F	JF-23M	Poli804TUF	CGG GGC TAG GGA ATA TAT CAT GTC A	ATG CGA ACA ACA GAA CAT ACT CCG	EF112764	62
JF-23F	JF-23M	Poli841TUF	CCC TGC ATG ACC TGG TTA AAG TT	TAC CTC ATC TGT TGG TGC ACT GTT G	EF112796	62
JF-23F	JF-23M	Poli932TUF	AGC TGT AAG TCG GGC TGG AGA TTA T	TTT AGC GTG AAT GTG TGT GGC A	EF112862	62
JF-23F	JF-23M	Poli942TUF	TCA CTC ATC TAC AGC ACA ACC TGA G	AAG ATA TGA CCG CCA CCT CCT TT	EF112868	62
JF-23F	JF-23M	Poli952TUF	GTC AGG TCT GAA TGT GTG ATG GGT	GAG GTA GGC TGG GAT AGG CTA CAC	EF112878	62
JF-23F	JF-23M	Poli956TUF	AAA GGA GAA CAT CTG GTG AGC TGA G	CAG GCA GGT TTG AGT GTG CAT	EF112882	62
‐	JF-23M	Poli986TUF	GGC ACA CAC TCG CTT TAT ATG TGA C	CTC TCT GGA GAG GTG TGT GTT TGT T	EF112909	62
JF-23F	JF-23M	Poli-RC27-TUF	CCA ATG CAT CAA TAC GTA CAC A	ACC AGC TGC CCT TCA TAC AC	AB030937	62
JF-24F	JF-24M	KOP22	GTGTATGTGTTTCGTTTCCTGC	TGAAGGCTGTTGTTGCTGTAG	AY328977	62
JF-24F	JF-24M	KOP32	TCAAACACTCATCCGTCTTC	GTTTCTCATGACTGGCTTGTAG	EU307225	60
JF-24F	JF-24M	KOP55	CATCCGTCTTCTAGACTGCTC	GCTGGATGGGATTTGTG	EU307245	55
JF-24F	JF-24M	Poli1024TUF	TTG TCC TGT AAG TGA TCA CAG GCT C	GGT GAC CTG TAT TCA GTC CTG CTT T	AB458916	62
JF-24F	JF-24M	Poli1073TUF	GAG CTG CAG AGT GGG ACC TAT TTA C	ACT GAG ACA CAC TGA CTC ACC GAC T	AB458943	62
JF-24F	JF-24M	Poli124TUF	AGG AGC ATG GCA ATG TGA GAC AC	GTA CAC TGT GAA TCC AAG CCC AGT T	AB459402	62
JF-24F	JF-24M	Poli1282TUF	GTC TGG CAA GGT CAA AGC TGA GAG	CTA GGG TGC AGG AGT CAC ACA GTC	EF113035	62
‐	JF-24M	Poli1294TUF	TGA TGG TGT TGA TGT TGA CGA C	ACT CAC ACA GCC AAA CAG GAA AGA G	EF113045	62
JF-24F	JF-24M	Poli1325TUF	ATC CAG ACC TGT GGC GTC TGT	TGC TCC CAG AGT TTG AAT GTG A	EF113070	62
‐	JF-24M	Poli1345TUF	CCC ATC CCA GCA GAT ATT ACT T	CAG CCC TGC CTC ACA TCT TAT AC	DQ888920	62
‐	JF-24M	Poli1409TUF	GTA TGG CCT TGA TTC ATC CTC CAT	GAA GGA TCC GCT CCT GTG TCT C	DQ888974	62
‐	JF-24M	Poli1456TUF	GTT GGA GGC AGC AAT GCA CTA AGT A	CTC TGC TCC TAT TCA CGT TTG TAC G	DQ889020	62
‐	JF-24M	Poli1459TUF	CAG GTC ATC CCC AGT AAT AGG AGA G	CTT AAA AGT GTC CAA GCT GCC AGA C	DQ889023	62
‐	JF-24M	Poli1467TUF	ATA TAC AAT CGT CGC ACG GTT ACG	AGG AGC AGA AGT TGA GAA AGG GAA G	DQ889031	62
JF-24F	JF-24M	Poli1482TUF	CAT GTT GGT CTG AGA CGA TGA ACT C	TAG ATC CTG TTG TTT TCC TGC TCG	DQ889045	62
JF-24F	‐	Poli1491TUF	GCT TCT TAT AGC AGG TGC ATG TCT G	AGC CTT TGC TCA GTT TGT TGG ATG	DQ889053	62
‐	JF-24M	Poli1574TUF	CTC AAT CTC CAG GGA AAA GCA TCT	CTG TTG ACT CCT CCT CAG GC	AB458965	62
JF-24F	JF-24M	Poli1684TUF	AGG CGC TAG CTT AGC TTG TAG CAT A	GCT GTG CGA CAT TAA CAT CAG TGA G	AB458998	62
JF-24F	‐	Poli1763TUF	GCT TTG GAG AGT AAA CAG GCA GAG A	AGA GAC GGC TAA TTC CTC TGG TGT C	AB459054	62
JF-24F	JF-24M	Poli1780TUF	CAT TGC ACA TCA ACC AAG CAA G	AGG TAA GAA TGA GCC CAA TAC AGG C	AB459070	62
JF-24F	‐	Poli1781TUF	TCT GTT CGC CCA CCA AAG ATA	TAA TGT GAG GAG CCA CCA TTG TTC	AB459071	62
JF-24F	JF-24M	Poli178TUF	AAC TTC CTC CTC CTC GTT ACT CAC G	AAA AAC AAA ATC ACC CTG TGT GTG C	AB459449	60
JF-24F	JF-24M	Poli1836TUF	AAG TGT GTC GCT CAA AAC AGC TC	CCA GAG ACA AGT TAG ATT CTG TCC	AB459118	62
JF-24F	JF-24M	Poli183TUF	CAA GGG CAC CTT GTC TTA AAG GAA A	TTG ATT GAT AGT TTG ACT GAG TCA GCA	AB459454	60
‐	JF-24M	Poli1854TUF	CTC TCA GCT GTT CAA AGG GGA TTT	ATC ATT TTC GTG GGT GGG CT	AB459134	62
JF-24F	JF-24M	Poli1872TUF	CAG AGC TAG AGA GTA CCA GTC GTC A	TTG GCT TTC AAT CAT CAG CC	AB459147	62
JF-24F	JF-24M	Poli1876TUF	GTG AAT TGG CAG GGA TAA GGC TAT	CTC GTC CTG ACA AGC TGC TGT T	AB459151	62
JF-24F	JF-24M	Poli1890TUF	GTG ATG CTT TAG GTT GTA CGC TGC	ACT CTG GCA GGG ACT GGA ATA AGA C	AB459164	62
JF-24F	JF-24M	Poli1906TUF	GCA TCA AAC CAA ACC ATC TGT CTC	CGG CAC TGA AGT CTA TTT CCA ACA	AB459179	62
JF-24F	JF-24M	Poli1953TUF	AGT TGA CCA CAA GCC TCA GGT ATT C	TCT GTC CAT GCA TTG TTG AG	AB459217	62
JF-24F	‐	Poli1959TUF	AAG TGC ACG GAA ACA CAC CG	CAC ACA CAC GTA AAG TTG CAC TGA C	AB459221	62
-	JF-24M	Poli198TUF	TGG CAG TCT TAT CAG CCT CTG CTA C	GGT GTC TGA TGC TAT CTC CAC AGC T	AB459467	62
JF-24F	JF-24M	Poli2015TUF	TGC AGA CCC CTG GAA CTC TAC TAC T	ACA TCC AAC ACA CAA ACA TCC CAC	AB459254	62
JF-24F	JF-24M	Poli2044TUF	GAA GCT CCA GCT GCT GAC AGT G	GGT CCA ATG CTT TAC AAG TCC TCA	AB459279	62
JF-24F	-	Poli223TUF	AAG TGC TTC ATT CAT TTT TCG GTA CA	CTC ATT TTG CTC ATA GGC ACA GTA CG	AB459488	55
JF-24F	JF-24M	Poli419TUF	CAGAGGGAGTGCATTATCAGC	AGTGCTGTTTGTGCACAAGG	EF112623	58
‐	JF-24M	Poli454TUF	CTCAGGTCACACTCAAGGTCTG	GGCACCATCTGGAGAGTCAT	EF112655	58
JF-24F	‐	Poli465TUF	CCAGGAAAGCATGTGTAAACC	CTCCCACAAAAGGTAAGAGGG	EF112664	58
JF-24F	JF-24M	Poli478TUF	TGATGCTGCAGGAGGAGAC	TGTTTGCATTCATTGTTGCA	EF112676	58
JF-24F	JF-24M	Poli493TUF	CACAAGCCATAATCAACTCAGG	GAGTCAGGCACAGGGGACTA	EF112691	58
‐	JF-24M	Poli501TUF	TTCCGGCTCTTCCTGTTG	ACAGCGAGCCACGCATAC	EF112699	58
JF-24F	JF-24M	Poli607TUF	CCA AAC TGT GGA GCT CTG AA	CCA AAC TGT GGA GCT CTG AA	EF112587	62
JF-24F	JF-24M	Poli704TUF	GTT AGG TAG GTA AGA GGC GAG GGA A	GTG TCA ATA CGA TCG ATA ACC TGG G	EF112705	62
JF-24F	JF-24M	Poli710TUF	CTA ATG TCA GTG AAG AGC AGG GCT T	ACG TTT CCT ACC CAG GAG ATG AAC	EF112708	62
JF-24F	JF-24M	Poli72MHFS	CGCTCCTTTCCTTTGTCTCG	ACCATGATTCTCCTTTCCTC	AB459338	55
JF-24F	JF-24M	Poli838TUF	CAC GCT CAG AAT CTG TTA CAG GAG A	CTT TGA TCA AGA GCA AGG CTT CAC	EF112793	62
‐	JF-24M	Poli843TUF	GGT AAA TAC CCC AGA CCC AAA GGT A	CAC ACA GAC GAC TGA AGA CAA GTT C	EF112798	62
JF-24F	JF-24M	Poli869TUF	CAT GCG TAA ATA GCG CAG GC	ACA GAG TCC CCT ATG GAT GCT CTC	EF112817	62
JF-24F	JF-24M	Poli872TUF	AAG AAA TGG CAA CAC ATC ACC TCC	GCT GTC TTA CCA GCT GAA GAA TGA	EF112820	62
JF-24F	JF-24M	Poli874TUF	ACT TCA TGA CGC ATG GAG ACA ATC	GTG TCC GGT TTA GTT TAC TTG GAT GC	EF112822	62
JF-24F	JF-24M	Poli909TUF	GCA GTG CAG CAA GCT CTG ATT G	CAC ACT TTC CAA GGG CTG TTT AAG	EF112847	62
JF-24F	JF-24M	Poli948TUF	TAG GTC TGA TTA TTC CTG CTG C	GCT TGT TTC TGT TTG ACA GAG GGA G	EF112874	62
JF-24F	-	Poli95MHFS	GCTACAGCAAACATACAG	AGAAAGAAAAGAGGAGTG	AB459309	55
JF-24F	JF-24M	Poli962TUF	AGT TCT GCA TCA TTT ACC ACG GCT	CTC TAC ATT CGT TCT CTC CTC GGA C	EF112888	62
JF-24F	JF-24M	Poli970TUF	GGT GCC CTT AGG TGT TGT AAT ATG G	CAC ACA GAG AGG AGG TGT TAA AGT CC	EF112896	62
JF-24F	JF-24M	Poli983TUF	GAA AAT GTC CTT CAC AGG AAT GGC	GGA TGA GTC ATA AGC ATC TGT GTG TG	EF112907	62
