# Supplementary material for: A second generation genetic linkage map of Japanese flounder (Paralichthys olivaceus)
Source: BMC Genomics. 2010 Oct 11;11:554. doi: 10.1186/1471-2164-11-554 (PMC3091703; doi:10.1186/1471-2164-11-554)
Supplement: Additional file 2 — SNPs derived from ESTs in the BACE map. Linkage groups for males and females, SNPs ID, Blast top hit data, primer sequences, nucleotide-permutation sites of SNPs, SNP and flanking sequences. [file 1471-2164-11-554-S2.XLS]

## Sheet: JF_Table2
LG		SNP ID	GenBank #s	E_value/annotation	Forward primer	Reverse primer	Dam	Sire	Sequence [SNP position]
JF-1F	-	H247	AU050769		TTCATGTGGCTCTTCACACG	CACAGTGTTGGGTGTTGAGG	AC	AA	CGTGTAGAATTTGAAGGTTAGTGATGGGGATGTTTGCTTAGTTTAACTGTTTATGTCTCATATCAAACCACAAAATTAAC[A/C]GAGCAATAAATGGTACTGTCAAACCATTGTCTTCCAATCTGAGTATTTTCACATCTAACAGTCAAAATTCCTCTTAAGTAAAAATGTAATATCTGACACGTGTGGAATGATAAAATGATGTGGTTGTGCTTTAATTTGATTTTAATAGTTAATAGTTTTCAGGTTGTAGGACTCACAAGTTCACTTTGATTTAAAGATGAACTGATTCGATTTGGGAGGTCAAAGTTCAAGGTCACACCTCGCAAAACTTCTTTTTGGCCTCTTGAACATGCTTCATCATGAACCTGCCTTAGAGAATTTCTTCAAATTTTGAC…
JF-1F	-	Hzm17	CX25704	[1e-27] gb|ACQ57838|60S ribosomal protein L32 [Anoplopoma fimbria]	AAGGGCTCATCTTTGTGGTG	AAAGAAAGAGCTGGGGTTGA	GA	AA	TTCGTTCTCCTCGCTCCTGAGCCTGGCGTTGGGGTTGGTGATCTTGATGGCCAGCTGAGCTGCCCTCTCCACAATCACCTTCCTGTTCTTGGAGGAGACGTTGTGGGCGATCTCAGCACAGTGAGTCCTACAAAGGTTAAGAAAAAGAGTTTTAGTTATCGACCAATGTTACTAAATGTGATGAGGTAAGGGCGGCAGTTGTGCTGAGGGTTCCTGTCCATATTCTAAGAACCACCCAATGTTAATTAAAATCCAGGACAAAGCAGAACCAACTGTAAATCTTGACTTCTAATCTAATTTTATATAAAAATCATCCTGTAGTAGAAGCTCAAGTGTTGAGGCAGCTTCGGTCTGTGGGTCAATCTGTGCTCCTCCTATTTTTTTTTGCTTAAAAGACAT…
JF-1F	-	H203	C82267		TGAAACTGCTGAGGCACTTG	ACAGCTCACAGCAGCACAAT	CT	TT	ATGACAGTTTAAACTCTACTACTATCTTGATGTGAGCAGTGGATTTCCTGAATAAGAAGTCACACTCACAGTGAATATTTGGCACATTGAGCATCACAAACTGCAGAAAAATGCCTGTCCACTCTATTGTATTGATCTTCAGCAAATGATATGTTTGCCTCAGCAATTCACATCGAATATTCATGCACAATTAAAGAAACGATAAATATCCAGTCATTTAACTGCACACACATTTCTTATAAAAGGACCATCACATGCCATCAAAAAACTTATATTTTAAACGTTTCATTGTTCAATATCTTAAAAACTGACTGATCACAATGTGTAAAAG[C/T]AGAGATCTTTTAAGTATCCCAAAAATTTTACATTTTTGTAGTGTTTGGTATTCCGAGTATCTA…
-	JF-1M	H125	AU050308 and C81989		GCAGAAAACAAAGCGACACA	CAGAATCGCTCCCAAAGAAG	GG	GA	TTTTCTCAGCAGCGGTGTTGGAGAGAGCATGTGTGAAACAAACCACAAGTGAACTACTGTGAAATGTGTCTCGTCTCTGTTCACTTTGTCGCATCATCTTTCATCATTTGTATTATTTCCCCTTCG[A/G]CTCTAATCTATATTTTGGTTTTGAGAACAGCAGTGGCTAAAACTGGATCACACTAGCAGCAGGTAAAACAACTGGGTTAGTTAAAGAGCAT
-	JF-1M	Hzlg1-8	CX725704	[5e-28] gb|ACQ57838|60S ribosomal protein L32 [Anoplopoma fimbria]	TCCTGTTCTTGGAGGAGACG	CACAAAGCCCAAGATTGTCA	GG	GA	TTACCTCACAACATTCAAATCATTAAACAAAACTCTTCAACTCTGTTAAACTGATGTGACAGCAAAAGTCCTTCTCTCCAGACAAAACATGCCACGTAATCCACATGATGTTACAATGTATGCACCCACGACTCACTTGTTGCTCATCATCAGGACCTCGAGTTCCTTGATGTTGTGAACCAGGAACTTCTTGAAGCCAGTTGGCAGCATGTACTTGGTCTTCTTGTTGCTACCATAACCGATGTTGGGCATCAACATCTGACCCTTGAACCGCCTGCGGACCCTGTT[GG/GA]CAATACCTCTAGGCTTACGCCAGTTTTTCTGTTGAAGATATGTTGAAAGGCAAAGATGAATTCCTCGTGTATCAATGCTTGGAAGTAAACACAACGCTCCAGAT…
JF-2F	JF-2M	H213	AU050521		CAGCTGAGGAGCAGACACTG	TAAAAAGGAACGGTCGGTGA	AA	GA	TTTAAAAAGGAAACCGTCGGTGATGAACTAGTGTACTACCAGCCCTTACTCAGTGAGAGGCAATAAGATTCATCATCTACCTGTCCATATTTTTAATCACAGCTCTAAGTGCTTGAAAGGCCCTTTCTGGACAAAAATGTCAAACACAGACTGACAA[G/A]TAATTTAGAAAGGGACAAAACAAACGAACACAAGTCCTTCACTGACACAATCATTCCTACAGAAAACGTACAACTTCATTGACTTGATTAGATTCGAAGTACAAGGGGTCATCAGACTTTTCTCCTCATTTAAGTCCACTATGTATCGCGGACACCATAAAGGGCAGAGAAAGGGGG[A/G]AAAAACAGAATGATTGCAATCAGGCCACCACAAGTACATGTTTTGCAGAATTGTC…
							GA	AA
JF-2F	-	H216	AU050558		CAGCTGAGGAGCAGACACTG	TAAAAAGGAACGGTCGGTGA	CT	TT	CCGCACTGGCGACCAGTTCAACGAGAACGGAAAAGAAATGGAAGAACAGAAGCTCTTCGGAATCTCTCTTATCATTTCAAGAGCGCTGATGTTCACGTAACACCAATCCGCAGAGCGGGAGAGAGAGAGGACCTTCCATGTCCATCCATCATGCGCTCATATATACAGTATCTCACATATATATCCACACATCCTGCTGTTTTTGTTCTGAATGAGGAAAGACAATTCTGCAAAACATGTACTTGTGGTGGCCTGATTGCAATCATTCTGTTTTTT[C/T]CCCCTTTCTCTGCCCTTTATGGTGTCCGCGATACATAGTGGACTTAAATGAGGAGAAAAGTCTGATGACCCCTTGTACTTCGAATCTAATCAAGTCAATGAAGTTGTACGTTTTCTGT…
JF-2F	JF-2M	Hzm173	C82181		CTAACGGAGGAGTGGCTCAG	GGGAACTCAGGAGGTCACAA	AA	GA	AGAAAACACACAACGGTTGATGTTTCGCTCCTCTTTGTCCGAGACCTGAGTTAAATAGTGTTTGCAAATACTTCCCGTTCTCAGTTTTAGGCGGAGTTTGGTGAAGTTCACAGTAGATTACGATTCAGAGTTTGTCTA[A/G]ACCTCACCCATCTGGCAGCCTAAAACTGAGAATGCTATTTGACGCAGGTCTGCTTTTGTC
							GA	AA	CCCACACAATCTCTCTCCATGTGCCAGTTACGTGTCTGTGTTGAATTAACACTCCTCCAGCTCTTTGAGTGAACACAAATCCTCATCTAC[G/A]TTTCTCAGCTGAGACGTTCATTCAGGAGAATTTAAAGGCATTTAACATAGTTTCTGTTTCCTTTAGCTACTTAGTTTTTGTGA
JF-2F	JF-2M	AB275475	AB275475		GGGAGGACGTACGCTGATTA	GTCCTTGTTGTACGGCTGGT	CC	GC	GCTCTGCCGCCACCCATCATAGGCTCGACCAATTTGTTTTGTGTTTTAGAAAAAGTGCAAACTTATAAGATACGATAAGACTTTATTAATCCCGAAGGAAACTCTTGTGCCAGCTCGCT[C/G]CAAGATTACAGAACAATGTAAAGTAGAATAAAACACAGAAAAGATAAATAAAAGCACAATAAAGTAAAATATAAGTGTA
							GA	AA	AAGTAGAATAAAACACAGAAAAGATAAATAAAAGCACAATAAAGTAAAATATAAGTGTATAGTAATGAAATAAAAAAGTGTATTGAGAGAAACTAAT[A/G]ACTACAGTGGCTGTAAGTAGCAATGAAATGACAAAAGAGTAAGTAATATGGGAAACTGCAAATGATATTGAAATAAAATACTGCACATGATATTCTTTTGAATACAGATATAAGTACATTAA
-	JF-2M	H76	AU050050		TCTCTACATCCCCAACAGCA	CGCCTGACCCGTATATGTAAA	GG	GA	CCCACAGCAGGGACTGGCTCCACTTCATTACACTCTGAGAGGAGGGAATGTTACAGGACTTGGTAAGGCGCACACTGTGCTGGAAGTCATTTGGCTTTCTGTCTTCTGATAACAAAGAGAAATTAAATCTGAATCTGCCTCCTACATGTCCGGCACCGTTTCCTCCCCTTTCCTTGCAGCTATTTCACCTACGCTCAGGTGATTTTGTCAATCCTGCACATACAGACCAGGGCAAAATGACACAAACAGGAGGCGAGAAGAGAAAACCAGTTTAGACGACAGAGACACGCCCCGTACTGATGTGTAGCCATGACTGAAAAGCTAAAAGTAAAATGATCAACATGAATATATTAGAAAAATGGTAATTAGTCTTTAATAAACACCTCGCCTCACCTACTC…
-	JF-2M	H211	C82123	[5e-23] gb|CAG10679| unnamed protein product [Tetraodon nigroviridis]	TGATGTGACAACAAGCGATG	GACACAGGACCTGGAGGCTA	GG	GA	ATATAGATGTAGCTGTCATGGAGTACTCCCCCCCCCACACGCTTTTTAAAGCCCCTGAGGTAAACCCTAAAGAAAACTTCTATTCTAAACTTCTATTGCAGCTCTTTTGCTTGATTTTGTGTCTTTGGATTGGAACAGATACTGGCCGTTCATCGATGAGGCCCTCAGGA[GG/GA]GCTGCATTCGAGAGGAGGGTAAGGATCCGGATGCTGATCAGCTGCGGACGTGACTCTGATCCGGCCATAATGCCCTTCCTTGAGTCCCTGGCTGCAATGGACAGCCCTCGCCATGGCATCAACATTCAAGTTGTAAGACACAACGTGACACAAAAGTTGAGGGAAACACTAACTCCTCACAGCTGAATTGTCTCTATCTCTTTTATATATGGTTGTGTGTCT…
							TT	CT
JF-3F	JF-3M	H138	C82315		GGAGCAGGATCGTTCAGCTA	ATCCTGTGTCTCTGCGTTCA	GT	TT	AATGGCAAGCAGGAGAAGGTCAGAGAGTCTTTCTTTCCCACAGAGACTCCTAAAATGATGTACTTGTTAATTTGCATGTAGACCATGCCTTCAGAAGTTACAAACATGTGGTTACAGTGGTGTT[G/T]TAGCAGTCTGGGAAATGTAATGATGTGTTGTGTCCTTGCCTTTAACAGATTTTAGAGCTGTTTGATTTCACATGTTTAGGGGTCCAGTGAAAACATGAATGTCCCCGTGGCATG
							CC	CT	TGTTGTAGCAGTCTGGGAAATGTAATGATGTGTTGTGTCCTTGCCTTTAACAGATTTTAGAGCTGTTTGATTTCACATGTTTAGGGGTCCAGTGAAAACATGAATGTCCC[C/T]TGGCATGAGTTAACAGTAACTATAGCAGCTCAACATGAAAAGTCATGACTGCTCTCTGTTGTTGAG
JF-3F	-	H145	AU050455		GGTCTCACTGGGGTTTTTCA	GTCGAGGAGTGCGAGACAGT	CT	CC	CGGAAATAGTCAAACATCGTTCTAATGCTTCGTTTCAACCATAACTAGCTGACAAGCTTTGTCACTGGTGCACAATGCATCCTGGGATA[T/C]TTGGCCTGAGACCAATCCACCGGTCGGTTGCTCGTTAACAGTCAAGTCACGTCCCTGTCTTCAGAAACAGCCCCCGCAGGATGAGGC
-	JF-3M	AB275464	AB275464	[8e-50] emb|CAF98992| unnamed protein product [Tetraodon nigroviridis]	CGCTTTGTGTCTGCTCTTCA	GATGTTGCTGGGCAAGTTTT	TT	CT	CTTCGCGACTGAATTTTGTGCACCAAGGTTCTCGGCCTCCCACACCCCGTCACCCAGCT[T/C]TAGCTAGCCAGAGGTCCTCCATCTGCCGCCAGCCCTCTGCGCCTCCAGGCTACCACACAGCTCTGAAGAAGGACCCAACAGGAAAAAT
-	JF-3M	H222	AU050584		GCCTCCTCACTTGCACATTT	TGCAGGAGTCCTCAGTATGATT	CT	CC	TATGAGCAACATGAGTTAACACCATCTGAAAATATTTGCCCAGGGACTGCTGGATGAAGTGACAACTGTTTCTGCATTGTACGTGTTGTAGAAATGCTGGAGAAGCCAGCGTAGTTGTGTGATGTTCCAAAAGAGCATCCGGAGGTAAACACAGCTTGGGGAATTTCCTCCAGCAAACGCGTCTGGATGACTGTTGTTTCTAGGGCTT[T/C]TGAGGATGACTAGATAGCCTGCTAAATCGGGTTGAACTTGTTCAACTGTGGGTTTCATTCTCAACGCTGCTTGGCTTTCGTGACATCAAATCACACAAATCTTTCGCTCAAGTTTATTAAATGGAATATTTCAACTCAAGTGAGTGAAGTGAGTAATGCTAATTATGCATCTATTGCGTCACATTT…
-	JF-3M	Hzm109	AU050145		CCAGTGCCATACTGTGGAGA	GCGGAGGATCATCATCAGAA	TT	TA	TGACATTTATCGTCAAACGTGTGCAAATCACACAGACGAAGCAGAAACTCACATTTCACACATGACGGCAACTTTCAATCAGGTTCAATTACTTTTCTCATCTGAAGGTGCAAAAGTTT[A/T]ATGTGCAAGTTTCATTAGAAATGAATCAAATGTGTTTGCTTTAGCAGAGACGTGCACTCCCCGTACTCTCCCTTCAATATGAAGGACTTCATCAGCTCCTGCTCCTTCAGTTGACAGA
-	JF-3M	H192	AU050514		TGTGTGAATGACAACCTGCTG	CAGCTCAGTGTTCCACGATG	CC	CT	TTTGTGTGAATGACAACCTGCTGTTTTCAGTTGATACATACAGGAGTCCTATAAAAAGCAACAGATGACTATAAAAA[CC/CT]TATATGAGGCTATTAAGTACTGTACAAGATAGTTTAATGTTGCTGCAGAGTTATAGCATGACAATGGAGAAGCAGGGCCACTTAAAGGGAAAAAAACTAAAAGTTGTACTTTCATGTTATTTGTAAATATCAGAAGATCAGTTTGTCACCTGCAATCAAATGAAGAATGTGGAGGATTCTGTTGAGTTAAACTTTGAGTTTCGCAAATAACACACTGTCACATCAGCATCACATTGCCATAAGTATAGGGAAGGATTGTGCAAGAAACTGAGTCTATTCTGACAGACATCACCACACAGATATTGTCACTCTTGT…
-	JF-3M	H22	DK057924	[1e-17] gb|ACI69125| Homeobox protein Hx-D4a [Salmo salar]	GAGGGCTTTATGGAGGGAAG	CTGCTGGGGTCATTTTTGTT	TT	CT	CTCGATTCGCCGCCGCCTGGTCAGGTACCTGTTAAAATGAAACTCCTTCTCCAGCTCCAG GACCTGCTGCCGGGTGTAGGCTGTTCTGGACCGTTTGGGCTCAGGTCCCGTGTAATCTGG GTTCACTGTTGGGAAAAGAAAACAACACACACACAAAAGAAGTCACCAAATGTGGCCAGT GTAGCATGCAGGCAAAAACAATACTGGAGTGGGTTCCCTTCTTTTTAT[T/C]AATTTTTTTAC CCGAGGC
JF-4F	JF-4M	H172	C82153		AGCAGCACTTGTCATTGTCG	GGTGACATGGATTCCGTCTT	TT	AT	GTCGGACTTATAATCTTTGCTATTGTGGGATAGCGCATGAGGACAGTTGCTCCTTGATGCTCTCCTGATCAAAGGAAAGAAGATATTGCGACGAAGGGATAAAGATAAAACATCCAGGAAAAGAGATGTCCGACCTCTTGGACTCAAGCATCTTGCCTGAACTGCTCATTCTGTGATGTTTCTCCGTTTA[TT/AT]ATATTTATGGGAGTATGCTTACGTGTTTTCAATCTATATGGTACCACTGATTGCTTGGCTGCTTCTTTTCTTTAGTATATCTTTCCCAAAGTCGTGCCTCTGTCTGGACCACAGTGGAATGAGACGCCAGTTCATACATGGATTGGAAGTCTTT[GT/GG]AAATCCATTGA
							GT	GG
JF-4F	-	AB275470	AB275470	[6e-58] emb|CAF95025| unnamed protein product [Tetraodon nigroviridis]	CTGCCATCAACCAGATCCTT	GAGGGAGTGGCTGGTGAGT	CT	TT	GAAATGTTTTTTTGT[T/C]TTTTTCACGTTTCAATCACATATAATATGTATAATTATAGTAATCACATTTTTTTCCCTTGCTGAAGTGGTTTAGTTTCACTATGAAAAATAACGTTGTTTTATCTGTGCAGGGAAAGAGGAAAAAGAGGAAGAGAGACAATAAACCAGACTCAAAACCAGA
JF-4F	-	H258	AU050797		GACCCTTTCACTGGAGGACA	AATGGCGTCATACATCAGCA	CC	GC	ACAGACAATGTTCATCATCCCTCTGAGATACTCATCTACAGCCAGGGATGGCCCAGCCTCAGCTACCACTCTCACATAAAAAGAAGAGGAGAGAAAACAGACTTCACCTTGTG[C/G]ATCACACGGGTGTTTGGTGTGCTTGTAGTTGTGTGAGCCTGTGTGTGTGTATGTGTGTGTGAGCTATTTGTGAGTCCACCTCAGGCACTGGGCTGCTGGGTATGCAGCCTTAAAAGGTTGTGTTTCTGCTGCCATCCCTCTCTCTCTCTGTGTTTCTCACTCAGACTCGCTCTCCCTCTGTTATGTCTGAGCGTCTGTATCGTTCACCATCTCTGCTCTGTCCATCTGTATTCCATTATCGACGCTTTATCATAATTGTTTTCAAAAGGACGAGGCAGAAT…
-	JF-4M	H293	AU050459		GTGAGGGAGGTCCAAGACAA	CCCGGATAAATGACGAAAGA	CC	CT	TCATCCCACTGTGATATAATCTTATTATTACAGCAATAATCTTACATCAAAATAATCTTGGGGGTTGGGTGGACAATATTATCAATAGCAGTGAGTAATAACCAATACTACTACGATCATTACAATCACCAATGATATTGACTATAAGAATAGGCATCCATAATAATAATGATGAAAAAACATTGATTAAATCGGGGAGCGTCCCAATGTTTTTCATTGTTTTT[C/T]TTTTCCCAACTGCATTTGAACATCTCACGGGTTTCCCTGATTTAACG
-	JF-4M	H135	AU050148		TTTGTGTGAAGCAGCGACTC	AGGGATCCAGTGAACGTGAG	GG	GA	AACCTTTTCATATCCGGTGTAAATCATGAAATAAATATTTTATGGCTCAAACCATAATAAATAACCCCCCATACATTAGAGTGATTACACAGCAGTAA[G/A]CTGTACCCGCATGGTACCAGTTGTTTCAATGGCTTCACCTTTCCAACCAGAAATAACAGAAATCTCTTTAATTTGTTA
JF-6F	-	H304	AU083069		ACGAGATAAATGCGCACACA	CCACTGTTATTCAGCGTGGA	AT	AA	TCAGAGATACTCTGCGATCTGGTGAATTTACAGCAACAAAGAAATGAGAACAGGAAACGA CTGGGTGATGTCAAGAGGTAGGATTTGGTTTCTTCAGCTCGCGAAATAATGTTCTGTCATCTTTACAGTTACTGATCTGTCTCCCTGCTGTTATTTATCTTTCATATTAATATCAGAGTTGAATATTATCAGTTAAAATATATTTTGCCCTGAAAAGGATTTTTTACAGCCTCACACTGCTTGTCACACAATTCAGATCACATCAAACACATCACTGTGCTCCATTAGAACAACACACAGAAC[AT/AA]GGTTCAACTTAAATTAAAAAAAATCCACATTAAACCAACATTCAGGATTGAAATTATTTACTAAAATCTTTTTGGGGAAAGCACAAAT…
-	JF-6M	H278	AU050486		TTTGGTTGGCTGGAAAAGTC	GCATGGACCCTTGCTAAAGA	CC	AC	TCTAAATTAAAAGTGACTGGCTGCTTTTTCACAGTGAGGAAAGTGATCTGTCCCTACGAGGCTGGGTTTACTTGGAAACACTGACTCTACGAACAGTCGGGCTTCTGTTAATGTTAGACGGCATCAAAGAACAAAGCAGATGGCAGAAGTAGTCATGGTGAATATGAAGATTATGACTGAGGCCAATTTTCCCTTC[C/A]CACAAAGGAAACATCATCTCTCCATTGCAAGACCTGACCAGAATCAAACCCTGGTCTCCACACTCTTCCCCATGCTTCTTTATGCAAGGATAATGGATAGCAAGCTATTGGCGCTCTTTGCACTCACGCAGGTCTCCTGCTTCCACCTACTCATTCCCACTTGTGTTGGGAGAGCATGCTTCGGGTTACTGTTCGCAA…
-	JF-6M	H164	AU050136		CCCGTTGCATAGTTCAGCAT	CCCAGCTGGCTTCAGATTAT	AA	AC	CTGGCTCCTCAAGAAAAGAAAAGAAAAGCCTCATATACAGACAGTATCTTTATATTACTAAAGAAACCCCTTAAACCATCCCCTACATAGAAATACACTGACTTTCATTTGCATTTACGGAGTGCAATGCTAAATTTAATGTGCTTATACTAGATGAGTTTTCTGCATCAAGGCAGAAAGCTATTCAGATTATTTGTATGACACTTAAACATCTCATGGGTTAAGGTAGGGTTGCTGTTGTTTCTGAAACACTTCATCTTATTGTTGAAATCCCCTTCAC[AA/AC]TTCCTGGTGGCCATTAATAAATAAAGAAGTATGTAGAAAGCTGGTTTCTGTGGCCCTCGCCAAAGTGTAATAAAGATGAGTGCTCATTTCACTCTGACATGAAATCATTGGC…
							GG	GT
-	JF-6M	AB275465	AB275465	[1e-7] emb|CAG05361| unnamed protein product [Tetraodon nigroviridis]	TCCGGGTATGAGAGTGAAGG	TGCTGCAGAGTGGTATCTGG	AA	CA	CTGGAGCGGGCCTTCAAGAGGAACGCTTACCTGGGAACACAGGACAAGGCCGAGCTCTGCAAGAAGCTCAACCTGTCTGACAAACAGGTAACAAGTCTATATTAAAACATTAGGATT[AA/CA]TTAACAAGAGTATTCATTTAAATGTGTTTATATCCCAGGAATATGATTTGACTCCAATA
-	JF-7M	Hzm127	AU091147		GAAGCAGCCAATCAGTAGCC	AATGCAACCTGAGGGTGTTC	GG	GT	CAACCGCGTGCATTCAGCAGTGTAGCAGTTTGGCCTGAAAATGTCTTCAGAGGAAACCAAGAACTTCAAAAGAACTTCACACTCCCCCCGGTTAAAGCTGACAGTGCAGCCAACCTGGAAACGTCCTCTGTCCTGATTGCTTCCAAAAGTGTATGATGGACAATTAGTGTATATAACAGTTTTTGTCTTACTCTCATTGAAAGGTCTCTTGTATAAAATTACATATACACAGCAAACAAAAGAAACCAGCTAAAAACTATTTTTTCATGATCTTCAACATAAAATAGTATTTAAAGGC[G/T]GTCTACAAATGATCTAAAGGGTCTCAGAGGAATTCTAAAGAGTGAAAAACAGAAAAGAACATTTAGAAAACAAAGCCGTGCTCAATAATGACACAC…
-	JF-7M	Hzlg1-6	CX286494	[1e-20] abj|BAF45894| ribosomal protein S6 [Solea senegalensis]	CTTGGATGTGGATGCTCTCA	AAGATCCGCAAGCTCTTCAA	AA	AT	CCAAACAATATTTAAAACAATATTCCACGTATAACTCAACTTTTTGAAGAATTTCACCTC ATAAGATGTTATGATTTAGTGCAGTAGTTGCAATGTTGTGTCAACAACATCTTTACTTTC TTATCAGTGCATTTCAGCTTCAAGTTCTGGCAGCTTCTAACATGAATTCCCACTGGACTC AGTGGTAGAACAGATGTTTTTTAAATAAATATTTACTAGATCTGCTTTAGTTTGGAATGA TGTCTACATGGTGGATACAAGCAGTGCTATTCA[AA/AT]TAAGAAATGACAAACCTTCATCCTCT TGGCCAGCAGCTTGGCGTACTCAGAGGCCTCCTCTTTGTTTTTCTGGGTGCGCTGTCTCT TGAGGGAAATGCGGCGACGCTTGTGCT…
-	JF-7M	Hzm150	CX286360		TGGGATGATTTCAGGGTTGT	GCTTCGACTTTGGAGACGAC	GT	GT	ATGAAGGGAACACAGACAGTTTAGAGGAGACAACACATGATTTTGCTCTGTCTTATGTGCTTGGATGACATGTTTGTCTGTGTGTTTGTGGCAGGAAGTTGTAAATATATTCATGGTGCT[G/T]AAACCCCTGCAGTTAAAGGGTTTAGCCCTGGTTGTAGCCACGTGCTCTTACCCTCGTAGTATTTGC
-	JF-7M	H168	AU050166		GCTCTCCAGAGCAAGTTTGG	AGAGCTGCAGAGGGACAGAC	AA	GA	TATTACACCCCACTTTATTCTTATTTTCATTAAGAGCTTCACAAGTATATTTGCCCTAATGCAATTTAACACCCAAACAGTGCCCAAACACCTCTTGTGGTCATAGCTGTGCTGTACAAAGTGAAGATTTTGACTTAGAGG[A/G]AAAAAAAGATAACAAAAAACTCTGTTAATGAGGGATGGATAGAAGCACTGGAACCAGAAGGTGTTCCTAATCATTTCAAATCATTTGTGGTAGAAAATAAAAAGCTTTAGATCCTTGCTGTTGAGCTAAATTACTAAGTGCTCACTGACTGTACAGTATGCTGTCTTTTAAGTGCTTTTTTCCATTTATAGCACATAACATGAAAAAAACAGGGCAGCAACAGGTGAAGCAGAGCAAGAGACAATCCATCCTA…
JF-7F	-	Hzm158	FE042580	[6e-5] gb|ACO09022| Proteosome subunit beta type 3 [Osmerus mordax]	GGGGGAGAAACAGAAGCTCTA	TGACCCTGTATGAACTGAAGGA	GG	GA	GATTCCAGTTTCATTCTGTCCACTTGTGTTCAGATGGAAAGTACAAGGCGGTGTGGTTAACGTGTGGTGCTCTTGTTAGGTTTGGGCCGTACTACATCGA[G/A]CTGTGATCGCTGGACTAGATCCCAAAACCTTTGAGCCGTTCATCTGCTCCTTGGATTTGATCGGTTGCCCCATGGT
							GA	GG	ATCCCAAAACCTTTGAGCCGTTCATCTGCTCCTTGGATTTGATCGGTTGCCCCATGGTGACCGAG[A/G]ACTTTGTTGTGAGTGGCACCTGTTCGGAGCAGATGTACGGCATGTGTGAGTCTTTGTGGGAGCCAGACATGGTAAGTAGTGTGTTAAGTCTGTAGGATGATAAACAACAATT
JF-7F	-	Hzm46	CX285741		TGAAGTGGATGCTGATGGAA	GACATGGGGACAAGAGCCTA	GT	TT	GTCAAGGTGACGCTGCAGTTTGTTCATGTATTCATTCATTTATCGGGGAAGTCAGAACTTCACACTTGAAAACACTTTAACAAGCTTCCGTTTCCAGTGGTTGTCTG[G/T]GTTCCAGAGCTCTGACCTTCAATGATTATCACTCATCCATCAACGTGTCCAGGCCGTGAATAATTCTTACTGGGAAGCAGAGAAACTCATTCTGTAAATAATCCTGTTCTGGTGTCTCTCAGACTTTAGTCACAGTGACTGTGACACAGACATCAAGTTTGATTCCTGGTGGTTTTAGAAATTGACAAATCTCACATGAACTTTTAGAAGCTGCAGACGATCAGTGATGTCGACTTCAGATGATGAATTTTAGAGGTTATGCACTTCCTGTTTTCTCCAGACGAAAC…
JF-7F	-	H250	AU050780		TGAGTGGACGTTTCGTCTTG	AAATCATTTCCCTGGTGAAGA	GA	AA	TCAGACTACTGTAGTTGTAGTAATGGACAAAAGCTAAGTGGTCAACTGAGACAAGAAACTACAGGAACAGTGTATAGAAGTAGTTAATTTTCCTCTAATCTGTACATATAAAGAAACTTAAAAGACTGAATTGTATGCCACAGACATGTCCTAAAATTCCTGTATCATGCTAGCGTTTGCATTATGAATTATTTTCTGTTTGTTGGACTTCTGATCCTAAATTCTTAAACATCTTTTACCTGAGAATCATCTTCAGTGATACTGTGGTTAATGTGATTATTTACTGAAAAATAACAATATGAATATTGATAGCATATTTTACTTTTCACCAATGCCTCATCAGCCACAATAGATACTAGATAATATAATGAAGAATTTTAAAATGGAAACAACCATCTT…
JF-8F	JF-8M	H146	CX285726	[1e-5] ref|XP_692410.3| PREDICTED: hypothetical protein LOC337230 [Danio rerio]	GCTGGCATTTTGTTGGAAAT	CCCTTCCAGCGTCTAGTGAG	GG	GT	ACATTTCCTCCTCCAGTGAACAGGCTTGTTAGGGTTTCCTGTGTGGTTCTTTGGTGAGAATAGACGATTTCTTGAACAATCATTTCAACGTCCTGGTACTTAACATGGTATCTAAAGTC[G/T]ACGCCACAAGAAGCTCCACATTCGTCATTTAAACACAGACAACAGGCCGATCTTCTA
							CT	TT	AACGCCACAAGAAGCTCCACATTCGTCATTTAAACACAGACAACAGGCCGATCTTCTAATATTCACC[C/T]TTACAACATGACACATGGCCCAAAATGATGACTTTATCTTCGTAACATTATGTCCTTATTTGCGCCCTTAAACCTTTTGTCGTGTA
JF-9F	-	H286	AU050391	[1e-6] emb|CAK10787| novel protein similar to vertebrate RAD23 homolog B (S. cerevisidae) [Danio rerio]	TGGGCTTCTCTGAAGGCTTA	TGCTGTTTGGACTTGTTTGG	GA	GG	CTTAGTCATCCAGGCGTACTTCGCATGTGAGAAGAATGAGAATCTGGCTGCTAACTTCCTGCTCCAGCAAACATGGGACGATGAGTAAGCAGACAACACCTGACACATCACCTGGACAGAGGGTTTTGGGAGTGGATGACAGTGCAATGCAAAATCCACTGGGGCTGGACAGGGACGTGGGGAGGAAGACAACATTTCTTTTCACGCCATTGTGACTGTGGTTTGATAAAGATGGTGACGATAACGACAACGATATGCTGTTCAAAGTTCGCTGTGCTGCCTGCTCTCCATACTGCTGTGATGATCATCAAAGGAGCTCCCACTGAGCTGTACCTCACTGCTGCTACATTATTACTGCTGCTGCTTGAGCTGAGAGAAGACATGTCAACAGTGTGCATC…
JF-9F	JF-9M	AB275463		[3e-68] gb|AAL62447| glutamine synthetase [Bostrychus sinensis]	GTTCAGGAAAGACCCCAACA	TGAACCCCTGCATACAGACA	CT	CC	TGTTCAGGAAAAGACCCCAACAAGCTGGTGCTCTGTGAAGTTCTCAAGTACAACCACAAGCCAGCAGGTGAGCAGGAAAAGAACCAAAACGGAGCGT[CC/CT]CTGCAGCTGAAGATGTCTTGTATTTCAAGTCAGCTCATGTTTGGCTCTCTCCCAACAGAGACCAACCTGCGTCACACCT
							CC	CA	AGAAAGATCATGGCCATGGTGGATAACAGTCAGCCGTGGTTTGGTATGGAGCAGGAGTACACGATCCTGGGCACAGATGGACACCCCTTTGGCTGGCCCTCCAACGGCTTCCCAGGTCC[CC/CA]AGGGTGAGTGTCTGCCTTTTTTGTCTCAGTACATTAGAAATCTTAAAGGCCTGCAGAGAGTTTAATATTTAGTGTCT
JF-9F	-	H311	AU083093		TGCTTACACGTCGATGCACT	AGAGGCCCGAAGGATACTGT	AT	AA	AATTTTATGAGTAACGTATGTAATTAATTTCTGAAATGTCATCAGTGTTGGATTAAAATCAAACGATATATATGAGGTTACATGAAATGACTATTGAAGTTATCACAGATGTCTCTAAGTATGAGACAAACATCTTAAAAAATAAACTTAAATATTAAGCTATACAGTTAATTAGTTACAGAGTATGTTCCCATGCAGAGAGGAACCTGCATAGAGTCCGACCTCATGGAACAAGTAATATACATAGAATATCTGCAGTTTATCATTGGTCAGACTGTTACATCCTAAATCCATGTCAAATGTTGTGAGGTACCATACAAGAGAAGCGTTTGAGCTCCTCTGTCTTCTCTTGTAATGAGAGGGCCATATTGACAAAAC[T/A]TTCCAATCAGAAGCTT…
JF-9F	-	H187	AU091072 and AU050250		TCAGCCTTGCACCCTTTTAC	TCAGGGCTGTTGTTGTTCTG	AT	AA	CCCTTTTACTCCCACTACCAACACAACAACTCTGACTGATCTGGTCAGCAGCTCCGCCCCGTCGCCACCAGCCTCCACTGAGATGAGTCGGACCTACAACCCGTGGAGCATGTGGCGCCCCACCCTGAGCAGACGTAGCTCAGAACCCTGGCCTAGCTCCTCTGACAACGGCAATTAAACAGCACTTGACGGCACTTAACAGAAGCATGTCATGGATTTGATGTACTCTGTACGCTGAATCAAATTCTTTTTTTAATCTGAGAATCCCAGCAGAAAGCAACGTTATTGAAATGCTTGGTAGCCCAGTGCTATAGGTTACC[T/A]CCCTGCCATTTAGTTCTCTGCAGTTTTTTTTATTCATTGGGGGCAGAAATGCTATGTTTTATTTGGATTTGTTT…
JF-9F	-	H306	AU083072		CTCAACACACAGCGCTTCAT	CCTCTGGAAGAGCTCAAACG	AC	AA	AATGTTGAGGAAGTTTTGA[C/A]TTATTTAAAATTCTTGGCTCCTTGCGTCAAACCTTTAAGATGAAATATCGCAAATGTTACGCGTGCTTGATGAAAACTGTTTAAAGTGAACCCACACAGTTTTTTCCTGATTCCTAACAGATACCCAGCGTGCTTTGACACTTGAAAATAATTTACCAGCAGCAAAACCATCAGGAATTCACTTTATGATGCTTTTCTTATCTCTACACAGTGGAAAAAACTTTATGTGCAGACTCCAGTGCATGTTCTCACACTCGTCCAGCTCGGAGAGGTAAGGAGAACTTATGGAGTGTTTTGCATACATTTCTGTTCTAAAATAGCCGGCCTGCTTCTATCATTTCCATCTATGGCATCATGGAAGGATTCAAATGAACT…
-	JF-9M	AB275461		[1e-50] gb|AAL62447| glutamine synthetase [Bostrychus sinensis]	TGAAGTCATGCCAGCTCAGT	AGGCGTCTAGCATTGTCCAG	CC	CT	TGCCACACCAACTTCAGCACGAAGGAAATGCGAGAAGATGGTGGACTGAAGTAAGGATGCGTTTTCATTAAATGTTAAATTGTGTCTCACAAAGGTATGATTTTTGCATTTGTGTTGTGAG[CC/CT]TGTTCCTAAGCCCCCTCTGTTATTCACAGGGTCATTGAAGAGTCAATTGAAAG
-	JF-9M	H207	AU050712		CAAGCAGGTTTTTCCCTCAG	CATACACACACGGACGAGGT	AA	GA	CCGGACGAGGTGTGAGTCCAAACACCGATTCAAGAAAAGTGGGGAAAATCCTGTAAGACTGTTGGCACGACTCTGCAGCTTTGTTAAAACAACTTTTCATGTAAAACA[A/G]CGTTTTGGTTAATTGCTGTTTGAATCCTCCTTTAGATCAATGTCACAGGTAAGAAGTGTTTAACTGAATCTCCTCTAAAATCAATGAAGCTGCTTTGAGATTGTAATTTAATTCACAGAGCGTCAGATTATTTTGTATAATTTCAACAGAACTGTGAGCACAGAGTAACACTGACAAAACTTCACCGTGGACACAGGAGACTCTGGGTTCCATGTTGTCGTCCTTTCAAGACTCACAACCGTAACAAAGGGAAGAGAAAGTGTTAATGTGTTTGGTATTTATGTAG…
JF-10F	-	H208	CX286485	[1e-25] gb|ABV66070| aplipoprotein [Lates calcarifer]	TTGTTTGCCCTGTTTTAGCC	GCAGCAGAGATGAATGCAAA	GA	AA	CTGGCTCTGCAGGGTAAGACAATGCAATTACAAAAACTGAAGTTAAGGAATTGGATTTTTACTTTTGAGGCAAATGACTGAATGTAGATGCTTTGCAGCTCATGTTTTTATTTGTTGCAATAACCTACTACTGTTGCACGGCTCTCCTGCACTGTGGTTGACCTGCAAGATAAAGACACTGAGCTGCTGAAGCTAAAACATTTCACACAATTGTTTAAAT[G/A]ATCAGATTTTTGGACACAATCATCAAAAACCCAAAAAATTCAAAACAGCTTTTTTGGCCTCAAAGGCACAATCACACAACCCCCCCAAAACAGTTGCAATTAACAATTTGCTCTTTTGAAATCACACATTCTAATCAGTTTTTTGGGTTTTAACATGTCAATCTTATCATTCTT…
JF-10F	-	H205	AU050541		TGGGTAGCAGGCTTCAAAGT	CGGGGACGTCAAAATCAATA	GA	AA	TCAAAGATGATGGAAACTGCATCTTCAGTAACACAATCCCAGAGTCCTGAGATGATCTATTTTGTTGAACCCAAACAGGAAGTGAAATACGA[T/C]AATGATGACAAGTTGTGTTTTGACAACCCAATGATTGACTGAATCGTCTCTTTGTTTGTTGCAATGACCTTTGTTTTGAGT[G/A]TAATGCTAAACTAACGTAACTGATGGCTTTAATTTTTATATACTTTCCATGCAAAGAAAGCTAATAAGCATGGTGATTTTGTGCCATGTTGATGTAGCATGTACAGCTGCCTATAGGCAACTAAGGTTATCATCCACAGGACAGAAAAAAAAGTCCTTCTGGTGTTTTTATTTCCTTGTGACGCCAAATATTAAACTTTACCAAGACGTCAGCAGA…
							CT	CC
JF-10F	-	H130	C81932		CACCAGCAAACCACTGAATG	ATTTGACGCTGTGGAAAACC	CT	TT	CCCGATTTTGCATCAATTTATTTAAAATATCACGATGTTGGCTGCAGTACAGAGCTGAATATTAACCCATTTGTAATTTCTCCTTGTTTTACAGAAAAATACACT[C/T]CACCAGTGGAGAAGAAAAAAACTCTGGCAAAAGTAAGAAACTGAAATCACTTGCAGATTTCAACAGAGAGA
JF-10F	-	H149	C82338		CGCTGCACAACAAAACATCT	GCCATAGCACGGAAGCTTAT	CT	CC	TCGCTGCACAACCAAAACATCTGGTCATCAAGTCATGAAAAGTATTCAATTCTCCACAATGCAGTGATGGGACAAAATGGTCATAACCTTGAAACCACTCCAAATCAAATTGTCTAATTTTTTTTTTCTATGACATGTATAGATTTAAGCGTAGCCTGCCCATTGGCTTAATAACTGAGGGAAAAATCTATCAACAGCACTGCCAGACATGAAGAAAGTTAAAACCAATTGCTACTTGGAAAATGTGTCGCTCCTTCCCCTGCTGATGCTTGGTACTACAATGGCCAGCCAAAGATGCAACATGCACGGCCGCTGGAAATTATGAGATGATGCTATAAATCAAAGTCAAAGGTTGTAATATTTCAAACAAGAGCAGCCCTAGTTTGTCTTATCTGATAT…
-	JF-10M	H243	FS941812		GGCACCGAGACCAACAGTAT	CTCTAGCTAGCACTGCCCAAA	GG	GC	ATTTCAAACTGCGAGTGACGTTAGCACAGACA[G/C]GGTGGTTCGCGTGTGACAGCTGAGAGGTTTTTGTTTTAAATCACCAAAGCTGTATATCCCTGCAATTTCCTGAGAGTTTAAATCAACGATTGGGGTGATTTGTCTACGGGCTAAAGGGTAGAACAGCAAAATACACTCTTCATCAACGCCTGAGAAAACCAGGAATATATTAGAATTCAAGGCCTTTTCTTTGTGTTTACCAGATTGTGAGAGTGTGTTATTGTGCAGTCTACTAAAATGCATTTGTGTGATTGTGCGCTTTTATATATGTATTTATATATATAT
-	JF-10M	H183	AU050218		AGAGCAGCAAGGGTGTGTTT	ACTTCACAGACGTGCACCAG	GA	GC	CTCGTGTATTAATGCAGAAATATGAGATTTTTGTTTTTAATGTATATTTTTAGTTTGCCT TTTTAAAAATAAATACACAGTTTTTATGTATTCCCCAGCTTACAAATGCTTAAACAAATG ACAGAATTCCCTGTAATCCTGCTTTAAATGCGGG[A/C]GAAACTTAACTGAATTACCAGTACT TAATGTCTGTTGACGTTCCTGGTGCCAGCTCTGTGCGTATTGATCCGTGTAAGAGGATCA
-	JF-10M	H150	C82339		CGTTTTGGTCACTTGGGTCT	CGCGAAAAAGGAATTCTGTC	GG	GC	ACTTAGATGACCGCACAACCTGAAAACAATAGAGGATCAACTAGTTACCTACATCAAGCCCATCCCCAGCTGCATTGATAAGAGCCTGTATGTGGCAGAGTTTCACTCTGTTGACCCAGATGATGAAGGCGATGGGAAAGCCAAAAACAATGAACTTGGAGAAGCCTGAATGAAAGGTCAGTTTTTATAAACAAAGAGAAACATGCTTTATTGATCGTCTTCACACTTTTCAACACAGGTCACACTACAGATGCATTTGCATTTGTCCTCCTAATGCTAAGCCCTGGGTGTTAAGGTGTGGCCAATCAGGAGGGGACACTGTCTTGTT[G/C]TTATTCACTGCCCAGCGTTATGTTGTCAGTTGATGTATTGGTTTAGT
-	JF-10M	AB275472	AB275472	[1e-82] gb|ACF21982| aplipoprotein E [Oplegnathus fasciatus]	GTTTCTGGCAGTCCATCCAT	GACAGTTGGCCGGTAGACAT	CC	CT	CCCTCAGGAGTGAATCTGTCCAGCAACCATGAAGTCTGTAGCTCTGATCCTTGCTCTGGCAGTCATCACTGGCTGCAACGCCCGTGTTGTGCGCCAGGCTGATGCCACCCCAAACCGCTGGGAGGATACTGTGGAGCGTTTCTGGCAGTCCATCCATGAGCTGAACACCAACACTGATGGAGTCGTGCAGAAC[C/T]TAAGGCCTCTCAGCTCAGCAGGGAGCTAGATACTCTGATCACCGACACCATGGCAGAGCTCTCAACCTACACAGATGACATCCAGACCAAGCTGAGCCCCTATGCTGACATGTCTACCGGCCAACTGTCTCAGGACCTGCAGCTTCTGGCCAACAAACTGCAGAAGGACATGTTGGACGCCAAGGATCGCAGCACTGAGTA…
JF-11F	JF-11M	Hzm116	CX284064	[6e-65] gb|AAW29021| lactate dehydrogenase-A [Epinephelus coioides]	GCAGCAAGAACAAGGTCACA	GAACCTGCTTCCAGTTCTCG	AA	GA	AGTACAGCCCCAACTGCATCCTGATGGTGGTCTCCAACCCAGGTTAGAAGGAAGTGAGCGTGCATGAGGGGA[A/G]ATGGAACGTGTGAGAGGAGTTTGAAATGTTTTCATTGGCTGATTCTCCACTCCTCTTCCTTCTTC
							GA	GG	CACTCCTCTTCCTTCTTCACCTTCAGTGGACATCCTGACCTACGTGGCCTGGAAGCTG[G/A]GCGGCTTCCCCCGTCACCGCGTCATTGGCTCTGGCACCAACCTGGACTCCGCCCGTTTCCGCCACCTCATGGGAGAGAA
-	JF-11M	Hzm80	CX284948	[9e-12] gb|ABE98244| mitochondrial isocitrate dehydrogenase 2-like [Oreochromis mossambicus]	CTACTCCAGCCGGGATTACA	AGTATCTGCTGCGAGCCATT	AA	AC	AAGGATGAGGCTGGAGATACTCAAGCTCTCAAAATAAAACCCCACAATAACATGTTAATCCTGTGTCAGGAATAAATACGTGAACAGTTTGTGGGACTTTTGCATTTGTTACTTAGAAAATATTCATAAAAACTTTCTTGAGCTCACATTCATTTAGTTACAACCTATGCATTTTGAATTCTTCCCAAACCCTTTTTTGGATAAAACTTAAACAGCAGTTGTAAGCACTAGACTAACCTTATTCAACCTGCTTTGCTACTGTTGTGTTTGCCTTCCTCAGAGCGGGTCTGTTTGATTTAACAACATCAGAGGTCATCGTAGATGACTTTCAACTTGTCACGGGGAAGGTTGTTCACCTCTGTACTGCTGATAAAACCCACAGTAGTCACAAGCTGTGTT…
-	JF-11M	H144	AU050420		AACCAAGGTGGAGCTCAGAA	GTGGCAGCGTTGTTGCTG	CC	CA	ACTTCCACCAGATCAGCTCTGGTTCCTGAATCGGTTCAGTTCCAGATTCTTGGAACGTTGCTGCGTCCAGTGAACGAGGCTTCACTTCCC[C/A]CGGTCAGAGATTCCTCCTGCGTTACGTTACGAGCTGATTCTATCTGGACAAAAACAAAGTCTTCCCTGTTGTTACACAGGGTTTGAT
JF-12F	JF-12M	H148	AU080409		TGTCTTTGGAAGTGCTGCTG	CTGTCGGCTTCTACCTCCTG	CT	TT	TTGCACATAAGGGCATCCTAAAGCATTACATTTGTTTATGTAAATAGGTTTTATTTGTTTGTGATTGTCTTAAAGTAAATGTTTCTTTGTCCAGCACATGATAATAATACATCATGTATACAAAAGACCATTCAAAGCAGTGCTGGGTGAAGCAAACAAACGTAATACTGCACAGTTCTTAGACATAACTTAAAATAATACAGTCCTTCAATACCACTGGATTAAATCATACAGGTACAGACATGACTCCATCACTGCAAGTCAGGGTAACTTTTAACCAAAACAGCAAAACATAATAAATCAGATCAACTGTAAACCAATGCTGCCATTAACTCACACCATGTCCT[C/T]AAAGCATCTCAATCACACACATCACATGCATGCTCATGTCACACGTG…
							GG	GA
-	JF-12M	H122	AU050145		CAACTTCTTCCCCGTTCAAG	CAACAGGGTTCAGTGTGACC	TT	TA	CCGTACTCTCCCTTCAATATGAAGGACTTCATCAGCTCCTGCTCCTTCAGTTGACAGAAATCACATTGAGAGAGACGTCTCAATCAATCAGTGCAGATTCAACACATCAGACATTTGCTGTGGATTG[T/A]CAGATTCTGTGTGTTTTACTTTGAAGGCACAGTAATATTTTACAACAGAGGAACATGTGAAACACGACAGAGTCACTCCCTCGTCACGGCTCTCATGCTGCAGTGAGAA
JF-13F	-	AB275473	AB275473	[2e-31] abj|BAD93270| KNSL2 [Oryzias latipes]	AACACTGGCCAAAACAGAGG	TAGATCTCGCAGGGTCTCGT	GC	GG	CATTGGACGGCTACAACGTCTGCTGCTTTGCCTATGGCCAGACAGGAAGTGGAAAGACGTACACCATGGAGGGAGACGAGTTTGACGA[GC/GG]CCAGAGGCGTCATTCCCAGAGCTGTGCAGCAAATTTTCAAAGCAGCAGAGAAACTAGGAGCACAAGGCTGGGAGGTTAGTGGGGTCTG
JF-13F	-	H13	DW619676	[1e-98] gb|ACE82251| elongation factor 1 alpha [Hippoglossus hippoglossus]	GCAGCTCATTGTTGGAGTCA	GCAAGCAATGTGAGCTGTGT	AG	AA	AAGCTTGCAGCAGCCTTGGGTGGGTCGTTCTTGCTGTCACCAGCCACGTATCCACGACGG ATTTCCTTGACGGACACGTTCTTGATGTTGAAGCCGACGTTGTCACCGGGGACAGCCTCG GGCATAGACTCGTGGTGCATCTCCACAGACTTGACCTCAGTGGTCAGGTTGGGGGGAGC[AG/AA] AAGGTCACGACCATGCCGGGCTTCAGGAGACCAGTCTCAACACGACCGACGGGTACTGTT CCAATACCTGAGAAAAGTAAATTGTGATTAAGTATTTCAGACATTTAACTATGACCAGTT GTTATACAGCTAAATTAAAATCACTTCTTACCGCCGATTTTGTAGACGTCCTGCAGGGGC
JF-13F	JF-13M	AB275471	AB275471	[5e-26] gb|AAH53271| Chaperonin containing TCP1, subunit 3 (gamma) [Danio rerio]	GAGCCAGCAAAGAGATCCTG	GTTCAATGCCAGTCAGAGCA	CT	TT	TGTTTCTGGCAGGTCCATCCATGAGCTGAACACCAACACTGATGGAGTCGTGCAGAACCTCAAGGCCTCTCAGCTCAGCAGGGAGCTAGAGTAAGTTCATTTGAAAAGTTA[C/T]CATTTTCTGGAGGTGGTTTTACCTTGATATACTGTTTTCCAGATCTCCGTCTTCATCTTATCATT
							TT	GT	TGGAGGTGGTTTTACCTTGATATACTGTTTTCCAGATCTC[TT/GT]CGTCTTCATCTTATCATTCATGACCACCCTGGTSCTTCTTTTTTCTAGTACTCTGATCACCGACACCATGGCAGAGCTCTCAACCTACACAGATGACATCCAGACCAAGCTGAGCCCCTATGCTGACATGTCTACCGCC
-	JF-13M	H271	AU050311		GACACCTGTCTACCCGAAGC	GCTCCTGATGAGTTGGAGGA	GG	GA	CCCCGTTTTTTTTCGAAGCTGCTGTCACTCACCCAGGAATAAAAATAACTGTTGCTTCTGAGAAGCGTACAACTAAAATCGGCTCCCAGTATTGTAACATACACTGCTAAAAACACTACGCAGCACTTAATTGTCATATTATAATGACCAATCAGTTAAACTTAAGGGATATCAATCTGTCCATCTAGGAAGCACAAGTGATTGTGAATCGATTTCCCCTGTTTTGGTGTAAATGAAATTGACAACAGGTGCAATGGAGAGGTAAAAGCAAGACAACTCCCAAAAAGGCAA[G/A]GTTTTACATGTGGAGGCCACAGACATTTGATACGTCTTTATCATTCCTGGCTGATCCTAGTTTTGTGTTGATAGTGTCCATGTCACTACTGGTAGCATAAGGC…
-	JF-13M	H78	AU050738		TGCACGAGAACAAACTCTGG	GGAAAGTTTGGCCTCAGGTT	TT	TG	ATGAGTGAACGTTTGGCATCACTTCTGGATGGTGGGAGGAAGCGGAGGTGCATCGTCCAAATGTATTTACTGATTAACAAACACAGCGAACATGAGCTTCTCCTCGGTCACATAATCAGG AAAATCAAAGGGATTCTGGGAAATTAAGGAAATTGCTAACTTATGTAAACAGGTTAAGATTCATTTCATGAAAA[TT/TG]GAAACTTCTTTACTTCCTGTTTGTCTGGTAGTAGCCGCAGACAG CAGTCCAGTTTCGATGATGCCCTACATCATAAGTGGAGTGTTGTCCGTCCTCTACATCCT GATGGTCTTTGTCAATTTGTACAAGTGCCACAGGTAAAGATAAGTTTACTGCATCACGAT
JF-14F	JF-14M	H263	AU083036		TTTACGGCCACAGACTGTCA	TTCGCTGTATTCCATCCACA	GA	AA	CGCTGTCACGTCGAAACAATGTTTGATTTTCTGTGAATTCGAAGCGAAAAAGTCGCGATCAACGGTTAATTTGTTCAAGTTGGAATTTGGGCCTTGTCGAGGAGACTGTCTGCACTGGCCCGGAGCCACACTAGCTTAGCATGGACGCTAAAATGAATGATCTGGTGTGATGCTACCGAGTCAGAGTATCTATCAATGGATGAGGTACACTGTCGCGTGTGAACGTCCCGTCGGCACTTAATAAAAAATAATTTTACGATGCTGTGTCCAACTCGAACAGCGCTAGCTAACGTTAGCTAAGGCTGCTAGCTCCTAGCCGAAGCCAGCCAACCACCAACACTTACAGGGAGAAGGTGGAACGGGCTATTAGAGATAATGTCATCATTTT[GA/AA]CAGC…
							CC	CT
JF-14F	-	H170	AU050611		GAATCCACAAGGCAGCTGAT	CCTGGATGCTGATTTGTGTG	CT	TT	AGGGCAGCTGATAATAAAGATGGTAGAGAAAGATAAATGAGACAGCCTGTTGATTTTTGTGTAAAAATGTTTTTGAACTGTGCCAGCACGCATTCAATTTATTATTTTTTAAAGTTTGAACAATTAAACAGGATATAACTTGAAACCTCTTTCAACCTGTGTATGGTGAAGCTGACAGTCTGGTATGAATCTTGTGTTCTTTTTATCTAAAGCAAGCGTAGCAACTACAGATCAGCCCTTTTAATTGAGTGCGTTGAACCATTTTAA[C/T]TTTTCCCATTTTCCAACATCTATGAACTGATGGGTGTCTCACTTTGAATGGATCAACTACACATGATGTTTCATGTCCATGATATACAATCAGGTGTTAAGTTGGTGTCAGAATCACTGTGTATACT…
-	JF-14M	Hzm11	FE042334	[1e-82] abj|BAG82848| stress protein HSC70-1 [Seriola quinqueradiata]	AGGCACTATCTCTGGCCTCA	CACAGCTTCATCGGAGTTGA	GG	GA	AGGCACTATCTCTGNCCTCAATGTTTGCGTATCATCAATGAACCAACTGCTGCTGCCATCNNGCCTATGGTTTGGACAAGAAGGTATATAAATCTTAAAAATAACCGAAATTATAATGAAACATTGTTGATGGTTTTAAATAAACAGAACTAGAAACAATTCTAGTTCT[G/A]GTAGTTGTGTAGAGTTTGAAATTTTCACTCCTTTCCAGGTTGGATCAGAAAGGAACGTCCTCATCTTCGATCTTGGTGGTGGCACCTTTGATGTGTCCATCTTGACCATTGAGGATGGCATCTTTGAGGTCAAGTCCACCGCTGGAGATACTCATCTTGGTGGGGAAGATTTCGACAACCGCATGGTCAACCACTTCATCGCTGAGTTCAAGCGCAAGTACAAGA…
JF-14F	-	Hzm122	AU091097	[5e-5] emb|CAF95379| unnamed protein product [Tetraodon nigroviridis]	GCTGAGGACGCTGTCTTACC	TGGAAGTCGAACATGGATCA	CT	CC	CGTTGTCTTCAGGTGTCTCACCATTGTCCCAGCGTTCCCATCCTCCTGGTTGGCACAAAGAGCGACCTCCGAAACGACGCAGACATTCAGAAGAAGCTGAAGGAGCAGAACCAGT[T/C]CCCGTCACCCACCAGCAGGGCGCCGCCCTCGCCCGCCAGATCCAAGCTGTCCGCTACCTGGAGTGTTCGGCCCTCAACCAGGACGGCATAAAGGACGTGTTCGCAGAGGGTGTGAGGGCCTTCCTCAACCCGC
-	JF-15M	H50	AU090535	[1e-11] abj|BAC2| MIPalpha [Palalichthys olivaceus]	TCCTGCTGCTGTGTATCCTG	GGTTCAGTCATGGCAGGTTT	CC	CA	CTTACATCACAATATTTGATGCACCAACGTGAATAAGTGTAAAAAGTGACTTTGAATTCA TTCCTATTAATACATGATTAATTCCACTTTAGAAAAATAGAAAGAAAACACATTTTGCAC GTCCCTCACACTTCATAACCTTAATTTCCATCATTTTAATAAGAAAGT[CC/CA]TCCGCCATTCA
-	JF-15M	AB275476	AB275476	[1e-57] gb|ACO09878| Proteasome subunit beta type 6 precursor [Osmerus mordax]	AACCACAGGAGCCTACATCG	CACCAGTATCCCAGCAGACA	CC	GC	CACCTACCAGCTGGGCTTCCACAGGTTAGACGCCGCTCCGTTTGATTGACAGCCTCACTGTCCAGT[C/G]GTTGTGTTTAATGTTGTCTCACCCCCAGCATCGAGCTGGATGAGCCCCCATTGGTGGAGACAGCAGCTAATCTGTTCAGAGCGAGCTGCTACCGCTACAGAGAAGAGCTGTCTGCTG
JF-16F	-	H20	C82107		TCCTTCCTCCTCCATTCCTT	CACTCGATGCTCGTGGTAGA	CG	CC	CACTTTTAATTTCCTCTCTAACCGGGACCGGGGTTTTATTCCAAGCCACTCTGCGTATTT ACAGTTTGGAGCTTTAAAAAAAACAAACAAACAAACAAACTAAACGATTCGGATAATTAT TAAATAGAATTGAAAACATTCCATTTTAATGTTCGAGAA[C/G]ATTTTAAACGTCTTTCACAA CAAACGGGACCTGCCTGCCTCCTGGGATCCGCCTCCTGTCCAGGTGCTGTTGAACATCTG TATTGTCCCTGAAGTGAATTCCTGTTTATTTCCCTCTGCGGTTGCTTTTTTTTTTTTTTT
JF-16F	-	H264	AU083040		AGACGCCTGAGGAGAGACTG	CGGGGATATGTGAGGAGAAA	CT	CC	GGGGACTGGAGGCGTCGGAGCTGCTGATGCACCCGTGGCTGACCAATCCCCGCACGCCACATCACAACGTTCACAAGACGCAGCACGGCTCACACACAGCGCCACAGAATAAACAAGAGGACGATGACCAGGTGGTCCCAACATGGACACAAAAACACTAACACACACACACACGTTTCTACTTCTATGCTTGTGAGGACCTTCACTGAAAACACTCCCGAACACTAACTTTAAGATCACAACTAAACAAATAAGCTCCATTTTAAGTTAAACC[T/C]GATGACGCTGTCACACAACAACTGTTTGGTTCAGTTAACACGAACTTTGCCTGTTTATCTGAGTATTGATGGCAACTTGAAGGGAAAAAAACCTGAAGCATTACGAGAATAAGTTTGTGC…
-	JF-16M	H54	C82240	[7e-51] gb|BAC66490| CD8 alpha chain [Palalichthys olivaceus]	AACACCACAAAGCCTGGTTC	GTTTTCCAGGAGCCATCGTA	TT	AT	CACATCCTGACGCTGAAGTCCTTCAGCAAAGCTCGGGACAGCGGCACCTACAGCTGCACG[TT/AT]GCATTCAAAGCAACGAGATGAAATTTGGCAAAGTAACACGACTGATAGGAGGTGAGATTAGTTCCCTGTAAGTCTGGTCCGACCATGACATGGTGGGTTTCTTTCTTACATCACATTCT
-	JF-16M	AB275466	AB275466	[4e-33] gb|AAX22183| bone morphogenetic protein 7 [Oncorhynchus mykiss]	CAGTCTAACCGCTCCAAACC	TCATAGGGAGGGTCGACAAG	AA	CA	ACTGTTCAGGATGCGCTGAAGGCAGTTGAGGCTGCAACCGGTGAGTGGACCCTCTCCCAGTCATAATGACCTGTAACAACCTATAAGTATAAAATCCTTTTCACA[A/C]AATTTTTAATACACTTGTGTTGACTCATATTTGCACATTTCACTTTCAGATAATCTTGGCTTTTCTAAAGAAG
							CC	GC	CGTGCAAACTCTGGTAAGTCCCTAAAGTGATGACAGTCCCTTCTACTGAAACCTCAGCTGTCTGTGTAGTGTGATTTATGTTTCTT[CC/GC]TCTACTAACCACAGGTGCACTTTATCAACCCGGAGACGGTGCCCAAGCCCTGCTGTGCTCCCACGCAGCTTCATGGCATCTCTGTTCTCTACTTTGATGACAGCTCC
-	JF-16M	H21	AU050140	[8e-59] emb|CAF96491| unnamed protein product [Tetraodon nigroviridis]	GTCCAAGCACATTTCAGCAA	AGGGCGCTACCTTACAGTTG	GG	GA	CGTGTGTGACATCCCACCCCGAGGCCTCAAAATGGCTTCCACCTTCATTGGCAATAACACAGCCATTCA[G/A]GAGATATTCCGCCGTGTGGGCGAGCAGTTCTCCTTGATGTTCAGAAGGAA AGCGTTTCTTCACTGGTACACAGGGGAAGGTATGGATGAGATGGAGTTCACTGAGGCAGA
-	JF-17M	H234	C82166		CTGCACACAAAACCCAAATG	AGGCCGTCAAGGTCAAAATA	AA	AT	AAATGTGCGCATGACGACTAAATGTGAGCCATGTGAAGAATCACTTTAAAGCCACCATCGGAGAATGGTCATGAAACAAAAAGGTACCAGTACCTACAGAATTACAAAACACAAGCTAAACTGCTGATTTGTTTGTAGCATGATTCCTCAACTTAGCTGATTTTTTAAAAACATTTTTGTGTCCATTTCCTCTTCAAACGGTCCACCTGACATTCACGCCACTGGAGGCCTCAGCCCTGCTGTTTTTCTACGTGTTGAGACGACATGTCAAA[A/T]GTACCAGCAGTGCAGCAGTAACATCATTACCATCGTATTGGGCTTGCAATATACGGACAATGTCATCACAAAACCAAGTACAACTGTATACAAGTACAATAAGAACATCTCACTAAGTAATA…
JF-17F	-	H210	C23387	[7e-82] emb|CAF94447| unnamed protein product [Tetraodon nigroviridis]	GTACCTTGCTGACAGCGTGA	CAAAGCCTGAAGCTCTACGG	GA	AA	TCGGAGCGCAGAGCAGATGATTTCTCTGTGTCTCCCCTGATGACACTGTGAATCCAGGGTAAGTACGAGGAAATCTTCATATAAACTCCGTAGTTGTATCTGCTGCAGGATTTGTCATAGGAAAGGATCCCTGCAGCATAAATGTCTCCGGTTTCTGTGTCATTGACGGCCAGAGCACCCCCTGCATCCCCAAAACAAACATTTTCCCCAGAATTAATAGCCGCTGTGCAGAACATGTTGTCGTCTACATCTGGAGTGAAAGATATATGTTCATATTCTGCTTTACATTGAGAATGATCAGCTAGAGGGAGTATGAGGTATTTCAGTGACTTAGCAGGGGTGAAGTTGATCCCCCAGCCCCAGCCGGTGATGACCCCTGACCCTCCCATGGCGTTGTTC…
JF-17F	JF-17M	H285	AU050440		ATTTATTGCAGGCTGGATGG	TGCTTGTGTGCATGTTGAGA	AC	CC	CGATGACAAATGTAGTTTTCTGTTTTCAGGACATAACAGTAGCATCCAGATATTTTTCTGCTTCCCAGGTATCAGGACTACACCTCTAAAGCCACTGCTCCCAGAGAAAAGCCATAAT[A/C]TAGAGCTGAAGCCCCCAGCTGCTGCACTCTAACAGTAGTATTAGCAAAACATTAGGTACGAAGTGTCCACTTGGATTAATACAGAATAACTTAACAGTTGATATCTGATCCCAGGCCAGTCACACGTGAGACTAAACTAACGACGAACTGTTTAAACACCGACAGTCAACACATGTAGATTTAAAAAGACAAAGTCAAAAAGGTTAAACATCATTTCATTGGTCTCATCTGCAGATTTGGTTTGGTTTCATTTCAACGATACAGGTCAAAGAATTT…
JF-18F	-	H246	AU050766		GCGGAGTTTGCTTATCGTGT	ATCCTCTGCCCATGCATTTA	CT	CC	TCTGTGGCATGTGCTCTGCTACACCTGCTGCAGAGAGGATCGTAAACAACAGCGCTGTTGGACAAACTGTGATGACACTGTTTCTGCATTATGTTCTGTAAAGATACGGTTTTATATCAG[T/C]TGCATTTGACAACATCCCGGTATATCTGTGATAGGCTAATAGTCCAGGGTCATTTCAGCCGGGATGCTGTTTGATAGTGCACGTCTGTGATCACTCTGCAACACTCACTTATCCTCAGTCCTGCGTCACCCCCCCTCACACCCACCCCAAGCATTTTATCTCTCTGTGTCTCCTCCCCGCAGCCCGAACATGGACCAGGCTCTACGCGGGCCCCAGTGAAGTATAGAAGAAGAGAGACGAGGCGACTGAATGTGATCCACAAAATGTACTCCTA…
-	JF-18M	H56	EB506072		CGGCCGAAATTACAGAATGT	TGGATTGTTGACGTTGTCGT	AA	AT	GACGATGGCCATGCCCAGTGACTTGGGGAGAGAGAAGGGAGTGGCCTTACCTGTCTCCCCTGTGGAATGGTTCACTGTAAAACAAAACAAAGAGGATGCTAACGATGGTTCGAAAAGCTCTTCATAATGATTTAAACCTAAGAGAGCTGAGTGGGTGTTGAAGGGTTTGATGAGGGATCTTGTGATTATTTTATACACTGCACCATTCCATATCGGGAGGAATTCTTTGTTAATGCAATGTAACAGACTAGTTTAGCTGCTGAGACACGACCAAGAGCTTATTATACCTCCATGTGTGAGCTGCGCTGCCCCTGGCTCCAGGAAAGGTCCTGGGCGTTAGGCCG[A/T]TTTGACAATAAGTGGTCAATCCTGTCGCTTGAACTTTGTGGAGGTAAATC…
JF-19F	-	AB275477	AB275477	[3e-37] gb|ACU12484| signal transducer and activator of transcription 1 [Siniperca chuatsi]	AACCAGGAGCAGCTCAACAT	AGCTTTCTCCCGCTCCTTAC	CT	CC	CCTTCTGGTTGTGGATCGAAGGAATCCTGGACCTCATTAAAAGACACCTGCTGTCCCTGTGGAACGACGGGTGAGTTCCGCTGGGTTT[CT/CC]CCCCCCACAGGGTGAGCGTGAGATTTATTTTCAACGGTAAATCGAGTGGATGTTTCTGTCGGCAGCTCCATCATGGGTTTCATCTGTA
-	JF-20M	AB275478	AB275478	[1e-16] gb|ACM09185| Histone H3.3 [Salmo salar]	ACCTGGTGGGTTTGTTTGAG	GAGGGGGATGGGTTATATGG	AA	CA	TGGCAGCATTGTTGTGACAAATGATACTATTTATCATACTTAACCATTTTTGTGGACATTTTTATTTCTTTGACATTTTTT[A/C]AAAGACTTTCTTTTTGAATTTTGTATTGTATTTTAGAGTTGAGACAATACATTGACCATTCCACAAGCCTGAGTACACTTTGGGTAGTTGGAAGT
-	JF-20M	Hzm146	CX285109	[8e-27] gb|ACM09185| Histone H3.3 [Salmo salar]	GCTGGCATTTTGTTGGAAAT	CCCTTCCAGCGTCTAGTGAG	AA	GA	AGATTAGGTTCAGGTCTAAAAACTATTGCACGTGTTACATGTGTGTAGTACCAGTGGGGGT[A/G]CTCCCGTGTTTATTTACCTGAAGAGCTCCAATGGCGGCGCTCTGGAAACGCAGATCGGTCTTGAAATCTTGGGCGATTTCCCTCACTAGACGCTGGAAGGGA
-	JF-20M	Hzlg1-13	C23340	[1e-23] ref|XP_001608164| PREDICTED hypothetical protein isoform 1 [Nasonia vitripennis]	GCTGGCATTTTGTTGGAAAT	CCCTTCCAGCGTCTAGTGAG	AA	AC	GTGGAAATGGTAGATGGGTTAAGACACCCTGGACCCCCATGGAAGATGTGAAGAAATCACCTTTGCTTTAAAAAGAACTGTATCCTCAGGAGGAGCCTGTTACCCACACAGAACCGGGAGGAGGGGGATGGGTTATATGGTGGCTATAACATGTAATGACAACCCATGATGGTACACAGATATTCCTACTGCACAACACTTCCAACTACCCAAAGTGTACTCAGGCTTGTGGAATGGTCAATGTATTGTCTCAACTCTAAAATACAATACAAAATTCAAA[A/C]GAAAGTCTTTTTAAAAAATGTCAAAGAAATAAAAATGTCCACAAAAATGGTTAAGTATGATAAATAGTATCATTTGTCACAACAATGCTGCCAGCAGCCACTTAGGCCCTCTCT…
JF-20F	-	Hzm118	AU050582	[8e-216] gb|ACO10169| Vacuolar ATP synthase 16kDa proteolipid subunit [Osmerus mordax]	TAGCAGTGCTGATTGCCAAC	CACACGCACACACAAGACAG	GA	AA	CCATCTTGTACATTTTGAGCCTACCCATTAGAGATTGGGGGATGGAGCCGTGGTCGTGCGGCACCGTCGATACACACGTTAAACCAATCTCAGCTGTCAATCATGACATCACCCTGTT[G/A]TATAGCATCAAATAACTAATTAAAAACAAACTTAATAGAAATTAACACTTGAACAGACACCAGTGTGATAAGAACTAACTACAATGACTTTCACATGTTTAAACTATCCCTGTTGTTC
-	JF-20M	H266	AU050602 and AU083058		TGAGAGGCAGAGGCCTAAAA	CGATGGACGACTCTCAGTCA	GG	GT	CTCAATCAACAAAAATGAAGGTTTATTATTGTGCTAACAATGTTATATAGTAGTAGTAACTACAATACTTTAAATGATCACAAACTGGATACAGAGAGTTTAATACTATAAGAAAAAACAGTGTAAAAGATGCAGGCAAGTGGCTCATATAGGAAGTATATTTTACACAATATATCATTTCAGCACTATTGGGATAAAGTTTGCTGCATTGCCAATCATTCCATGTATGCAAAGTTATAAAAAAAAACCTATGTGAGACTGTTAAACTAGTTTGAGCAAAGATAAAATCTCAAAGGATCATCTGGTGATTCTTTAACTAGTGACACATAAATCCAGCTTATTGTTTTAAT[G/T]AAGAAATTAAGATCCGCAAAGGACGTGTCCGTGCTAACTAACAA…
-	JF-20M	H159	AU050599		TGTGGGAAACACAGGTGTCA	CTTTTTCACCCCGATCAGAA	TT	AT	TTTGTGGGAAACCCCGGTGTCACACAGAGACTAAAGCAGGAGAAGCGCATTAGCGTACCTCAGAGAATTATGAGGAAAGAATTAAGAAATCCCATGCGAGTGTTTTGCATAGGTTCTGCACCAGAAACAGAAAAACAAACTGCTGTGATCCTCACCGCCGCTGCAGCAAGCAGCTCGGTCGCACTGTCAGAGATGCACATTAACATCTAGATGGGTTTGTTTTCATAGTTATCAAATGACACAATAGAAAAAGAAACCTGATGTGATAAAAGTCGCAAAAACTCTGACACTGTGTTAGATTTTCTCACAGTGCCAAAGGTTGCAACGCGTCAATATCAAGGAGAATCAAGATGTTATCTCAGGGTTTTGCCATCTGTACGTTTACATACCGAGAAAAAT…
JF-21F	JF-21M	AB275468	AB275468	[2e-42] gb|ACO10058| GTP-binding unclear protein Ran [Osmerus mordax]	CGCTACTCTGGGAGTTGAGG	AGGTTCTTCTTGCGGTGAAA	AA	GA	ACAATCCTACAAGTTACACTTATTAAACCTTGAACAGCCTCTAGAATGACTATGCATT[AA/GA]ATGTAAACCTGGGAATGGTGAAGTAAATCATCTGTTACCTCCACAGCTCAGTGTGCTA
							GC	CC	ACAATCCTACAAGTTACACTTATTAAACCTTGAACAGCCTCTAGAATGACTATGCATTAAATGTAAACCTGGGAATGGTGAAGTAAAT[G/C]TCTGTTACCTCCACAGCTCAGTGTGCTATCATCATGTTTGACGTCACCTCTCGAGTCA
JF-21F	-	AB275469	AB275469	[3e-89] gb|AAT35603| receptor for activated protein kinase C [Paralichthys olivaceus]	GACCGAGCAGATGACAGTGA	ACAACATCGCTCACGAAGTG	CT	CC	GTACATAGAAATGTGTGTATCTAAATAACCACTAATTCATATATTGTCGTTTCCTGTTATAAATATACCGTGAGCGCCCACCGGAGAGAAAGATACCGGTTAGCCGTGCTAGCTAG[CT/CC]GCAGCAGGCGTCATCTGCTGTTCGGCTGTAGATACTCACTTCTGTACTGTGTAGTAGACTACAGTGGTGTGACCACAGGTATAACATTCCACACGACTGCGATTCAAAGTACCACGTCAC
-	JF-21M	AB275460	AB275460	[5e-22] gb|ACO82017| aldolase B [Perca flavescens]	TGACATTGCTCAGAGGATCG	TTGATGACTTGGGGGAAGAG	CC	CG	ACGGGTGAGCCTCAAGTGATTTTATTTTTCATTGTTTTTTCTTAGAGGTGACTGCAGAGCTAACATTTGAAAAAAC[C/G]TTTCGTCCTCTTCTCCCAAGGAACCATGGGAAAGCGCCTCGAGAAAATCAAAGTGGAGAACAACGAGGAGAACCGCCGCTACTTCCGCGACCTCCTCTTC
-	JF-21M	H115	AU050195		ATGTTTCGCATGCTGTACAAA	GCTGCAGAACACCAAAGTCA	CC	CT	TTTATGAGCAGCTTGACTACAAATCTAAAAAGTCTAATCAGAGTCACCTTAGAGAAGTGCTGTGGGTATCTGGTTTTCAAGTGCTGCACCCCCTAAAAAACATAAAACAGCTCTGTGGATGAA[C/T]CCGGTGACACTGAGCCACAGTTTGCTGTTTCTTCAGGGTTCATCCAACATCTGAGCCGCGTATGTGATGATCAAGAAGGCATTGAGTCTCCTACAATAGAGAAGAGACAATGATCT TGATGTC
-	JF-21M	H299	AU090699		TTCTTCCTGCGGACTGTTCT	TCTGGCTAGATGCCTCCATT	AA	AT	TGTTCTGCAAGATCAAACAAGAGGCAGACAAGAAAAACCCCCGTGCCCCCCAAGATAATCGTAGAACTGACCATTGTTATCCTTACCCAAATGCTTTACTGCAGATAATGTCAGAATCAATGAAGGTCCATCAAATCTTCCAGTTATCACAAGAAAGCACAGCAGTGCTATGTCTACAGTCAAGTATAGCAAGTTGCTTTCATTCCAAGAACAATGAGGGCAGTTGAGCCCATT[A/T]AGATAAGTGATCCCCGCTAGGGTTGAGAATTTTTTTGCTTTCCAACATCAATATTTGATGGATTCCACTTATCTGCCTTCAATTTCCACTTTGAAAAGGATGTCATACGAGCCCAGGTCACATCCGTGCTCTACAAAGATCCAAGCTTTAGTCATACCTG…
JF-21F	JF-21M	H289	AU050522		CTCCATGTGCAATGATCCAG	TTCTCCCAGTGCTGCTTTTT	GG	GT	GCTTTCTAAAATAGGAACCACTACCAAACAAAAAAATTGTTCGGCTCGTAGAGCGTGACAGTTGAGCACACAGAGGTTTACAAAAGATGCACAACATTGATGAATAAGTATGTTGCTTCTTGCTGCTAAATAAATATTTTAGAGAGGTTGTCCTTTCAGCTCTTCTCAGCCAAGAGACCTGTGAAAAACTCAAAGAAACTCAAATTATATTGCTTTCTGACAAAACCATTTT[G/T]TTCCCATTCGAAGTTAAATTCACTTGTACAGAGGTCACATCCAGTTCAAGACAGTTGAGGAACAGTTGTGTGGGTGAAGTTAGGTCTAACCAAATGTTCTTGTTTCTGTTCCACGTTGAGCTTTTACAGATTTAAAAAAAAATGCTTTATGGCTTGTCATTT…
JF-22F	JF-22M	AB275474	AB275474		GCCGAGGACAAGGAGAACTA	CTCATCGATTGGCTCTGTCA	GA	GG	CAGCCAAGCCTGAGTGCATTCATGTGAAAAGCTAGAAATAGATATGTCGTCCAATCATGTGATTCTATTAACCCAGAGCTTGGGAATCAATTAACATTGCTTTT[GA/GG]GGTGTTCTGATGTTTGAGTATTGAACAATTGTCCATTATCTCTTCTCTCTGTAGCTGGGAATCCACGAGGAC
							TT	TA	GTCTACCTCCCTCACAGAGTACCTGTCCCGCATGAAGGAGAACCAGAAGTCCATCTACTACATCACTGGTCAGTCCGTCTCCCAGAAAATC[TT/TA]ATTTTCTGCAAAACTTTCCTTTTAGTAGCCAAGTTATGTAAAATATTAGCAAATGGCACCTTTTTGTATTAACAAATTTTC
-	JF-22M	H233	AU050653		GTTGGGATGCTACCCACATC	TCACACTGGTCCGAGACAGA	TT	GT	ATTCGCAGCACATACAGACAGTGCTATGAGAGAAGTGCACTGCTGTAACAGTTAAAGAGTTTCTCCTACAGAAACAGAAGTGGAATATTAAAGAAGACATATTATGGTTTTTCAGTTTTTCCTTCCTCCAGTGTTTTTCTTATGTTTGTAAAAATTCTGCAAAGTTAAAAAGC[T/G]AAGTCTGTGGTAAAGGAAACTCCTCTCTCCCTCCAAAAACACTGAAGCTCCTAAAACACCTCGTCGATAGTCTTACATTTGCATAATAACACGCGCTAGGGCTCTTCCTCTATAATCCCATTCGAATTTCATACTTATCATTTTTTAAATTCAACTTACATTCAGATTTTTATGAATTTTTCTAATAATATATAGCTTATTCTTAATATATACCACGTATA…
-	JF-22M	H25	AU050277		CTCGGGGAAGGTAAACACAA	TCACCTGAGGAGGAGGAGAA	CC	CT	TCACCGTGCTGCTGGAGACGGTGCAAGTAGACAGGACGGAGCTGCTGCTGGAGAAGATGG AGTTGGAGGTCGAGGTGAAAGTCGGCTGAGCGAGAGTGGCGACAGA[C/T]GTTCTGGGGATGG TGGTCTGCAACTGGGAAGACACCTCGGTGGAGAGGCAGGGGTGGGCAGAGGAGATGGAGA
JF-22F	-	H110	AU050277	[2e-68] abj|BAF58121| glycoprotein 130 homologue [Paralichthys olivaceus]	AGCTTCTGCGACAGGGTTTA	ACACACTGGTGGGGGTTATC	GA	AA	AACAGCCAGAAAAGAAACCATTGATGACTGTTTATGTCACTTTGAACATGTTGAAAGAAGGGCCGTTGAGAGAAACAGAATCAAACTCCAAGATCCAGGAATGTATCAGATCTGAATAAAGATTTCCTAATTCATGTTTCCAC[G/A]TGGGTGTTGCTTGGTACTGTGACCAATTATCGTAAACTAATATAAAACTTCATCACCCAGGTTCTCTGTGTAAATAAAAGTACAATATGCTGCTGTCTATCCTTT
-	JF-22M	H118	AU050180		ATGTTTCCGGACAAGCAAAC	CCGCTGCACAAAGTGAATTA	CC	CA	TGGACATACATGATAAAGCAAAATTATTTATAAAAAAGA[C/A]ACCTCCCATTTTCACTGGGGTAGAATGTTTCCGGACAAGCAAACTAATTATAAAAAATATCGAACATTTACACAATAACAAAATAAATGTAAAACCATAAAGAAATAACATCCTCCGTCGATCAAATTATAAACAGATGA
JF-23F	-	H4	C81957		TCATGCGCAAATCCATCTTA	GGGCTAATGGAGAGGGACTC	GT	GG	ACGTTGTGCAAATGTAGCTTTTCAGTCTTGGGTGGAAGGTGTTAGGTGTAACACATCCAC TTCCTGGCATCTGTCACAGAAAGTCCCTCTCTTTGTTACTGTAGAAATCGTT[T/G]CATTTAT GGGAAGTCTTTCGCTTTGCTCTACAGGCACTATTACAACAGGTGCATCCGCAAAACATGG
							AA	AT	TTGGCTGTGCTCTTCCCAAAGACAAGCAAACACCCACAATAGCTTTTCTCAGGTTGAGTC TGTCATAAGTTC[A/T]CTGTCAGCATTTTGACACAGCTTTGACAAATACAATGTCCCCAGTGT CTACGTTCTTTACAACTTCACTGATTCCAACATGGAGTCCATTAGAGCCTGGTAAATGTC
JF-23F	-	H137	AU050340		ACAGAAGAGGGCCTTCAACA	GAGAGGAAGTGAGCCTGTGG	GA	AA	CCCACAAGCTACACACACTAAACAGCAGCAGCCTCACCAGCAGGGGGCGCTGGTCCTTCATCACCCTCTTGTGTCTCCGTTGTTTGTCCTGCAGCAGCAGAGAGTT[G/A]ACGAGGATGATCCGGGGCATGGCTCCTCCTCTCAGATGGAAGCTCCTCTGGGAGTAGTTTTGGTTTCTGCAGCAGCAGGAAGGAAACAGCA
JF-23F	JF-23M	H194	AU050273	[5e-5] bg|ACI34082| Nucleolar GTP-binding protein 1[Salmo salar]	TTATTTGGCTTCCGTGTTGA	AAGGGAGAGGCAGACAGACA	CC	AC	TTTATTTGGCTTCCGTGTTGATTAGTACTCGTAAAGGAAGGAGCATCACTTCATCTGAAGTAAACCCAGCATTTTCCAGAGCCACATACAAACTACATGGCATAAAATCTGACTTGAACTCACTATTGCAAAGAAAAAGGTGAAATAACTGGATATTTAAGTTAAGT[CC/AC]TGTTAATCAGGATCCAGATTAGACCGTGGCAACTGCATCACCTAAATTAATAGTTTTTGAGGCTCTGTGATAGTTTATGTCTGTGTGGTTAATTTAGTTTGAGCTGACAAACAAAGACGCAATATTGTAATTTCTAATCATCTCAGAGGGTTGGCATATTTCCTC[AC/AA]CAGCTTGACCTTCCACTGAAGACCAGTTTCCTTTGTTAAAAGTAAATATATTT…
					GGTGAAATAACTGGATATTTAAGTTAAGT	AATCATCTCAGAGGGTTGGCATATTTCCTC	AC	AA
JF-24F	-	H70	AU050398	[1e-43] emb|CAG07238| unnamed protein product [Tetraodon nigroviridis]	CGGTAATGCAGAAGAGCACA	GGCAACAGTGATGAGACCAA	GC	CT	TGGGAGACATGTGACTGGTTAACACACTGCACCTGNATAATAYYYTNAGCTCTGKGAAGGTGTAAAAGTAGAGAAAAACAATCAAGAGKSAGAGACTTACTTTGTGATTATGGGATTCTTAAA[G/C/T]GATTCCCTGCAGATGAAGCACCTAAAGGGCAAATCCTCCTCATCACTGCTCACCTC GTAGTTCTCATCATCTAGATTTTAAGCACATGGATGTTCAGGAAATGATACTGCAGGCAC AGAAAAACTGATATGAATCCCCCTCCTGAACTCACCATTGGCTCCGTATCTGCCTTCTTC
JF-24F	-	H55	AU260756	[1e-55] adj|BAC76420| perforin [Paralichthys olivaceus]	CGTAAGGGTGCCTTTGTGAT	CTCAACAGGCCTTTCTCCAG	AC	AA	CTCACTGATGTTGGCTGGTGCCCATTCTAAAGTGGCTGAGTATTCTATGGAAAAGACCAAGAAGGACAAGTTCAGTTTCACAAGTCAAAGCATATCCTGTGAGTATTACAGGTAAGAAGATGACAAATCAGCGT[C/A]AGCTTTTCTCTACACACTCCTTAAAAAATGTAAAACTCTTATTCACTTCTAACATTCTGGTCTGTGTTTCCCTCTCGTCTGGTTTCTCACTGGGAACAGCTACAGAGTGAGCAACACCCCCAAACTGCACAAAGAGTTTAAAAAAGCGGTGAAACAGCTTCCCAA
-	JF-24M	H219	AU050578		GACAGACCAGTGGGTGGTG	TGATGCTGATCACCGAACT	CC	CT	TTTTTTTAAATGGTCAAACAGTGGCAGCACTACAAG[C/T]AGGATTTGAAAGTTTGATGTTCCAATTTGATAGAAAAAAAACAGAAAACTACTGTAAGCTTAACTTTGCAGTTACACATCAAATTATGACATTGCTTCTCTATTCACAACCTATACAGTAAACTTTGATATGAAATCATTATCAAAGTCTCCCTTTATGCTTTAATATTATGTGCAACTACTTTGTACTGTCCTTGCATTCACTGAAAATTGAAACTTGCATGTGAGATCAATGAAAAAATTTAAAAGAACAGGCAGTTTGAGGATGTGAGGCAATATGGCTGTAGTAAAAATAAATGTGAGCTCTCTCCAACTCTTCATCTCGCTGTCGCTGTTCCTATAAAAGAAAGATATTCCAG…
JF-24F	-	H195	AU050278	[5e-22] emb|CAF90030| unnamed protein product [Tetraodon nigroviridis]	TGCTCAGACCGAAAGGAAGT	TGGTCCAGGAGAAGGAACTG	GC	GG	GAAGGAAGTCTCATAATCAGGGGTCAGAAAGTGACAGCAGGAAACCCAAAAGGCAAAGAGAACAAAGCAAGACAACAAGACACTCAAGCTCTCATAGTGACCTGATGCCTATTAGTTATGACGGTGAAGATAGTGACCAGGCCGAGGGTGCAGATCTTTGGAATTCTGGGCATCCGACCGCATCAGAGGAGGACTTCTCACTGATTGTGGATGCAGACATGTTCCAGTATCTGCAGAAACACTGCTGGAGAGAATACCAGTACATCCTCAGTCAGTATGGTGTGGAGGTGGTGGATATGACAAACCAGGGGTTGACTACTCTGTTTCTGCAGGCTACAGCAGGAGTGAGGAAGGATGGTCAACA[C/G]AGGAGCGCCAGGCGTTGGCAAGAAAGGCAT…
JF-24F	-	H67	AU050160		GCCTCTTAAATGGTCAATGAAA	ACACAGTCGAGGTGGTGACA	GT	GG	ACTTCACATCCAGTAAACCAACTTTTGAAATTTCAAATAACAAATGTGATGTGCTTTTTATTTGTGGAAAATCACATCATATGTAAGTAGGGTTGCAAAATTCCGGGAATTTTCAAAGTTGGAAACTTTCTCT[T/G]GGAATTAACGGGAATAAATCTGAAATTTACAAAATTGGAGGTTGGCCCTCAACAGGGAACTTAAATATAGTTGGGTAAAATATACTGTAGCATAATCTTAGCTAAAACAACCATATTTACTTCACGTACACTCCTCAATCACATGCACACAGCACACTGCTTACTG
JF-24F	-	H215	AU050573	[5e-22] emb|CAP72055| sb:cb1043 [Danio rerio]	AGTGTTCTGCAGAGCCAACC	CCGTTCTGATGTTCCCATTC	GA	AA	GGGCCATCTGTGAATATAGTGTCAGGACAGTTTTCAGAATTAAAGGTTCAGTGTGTAGAATTTAGTGATATCTAGTGGTGAATTTGCACCATTTGCACCACCAATGAAAAAGAACTTGTGGAAGTCTTCCGTATAAAGGCTAAATAAGGCAATAAAAACTCAAAAGGTGTTTAGTTGGTTCAGTTTCGACTACTGTAAAAAACTGTTGGCCTCTCTGAAAAGAACCCACTTCTGATGTAAACAGAAAGGATTTAAATATAAAGACCCATTCTAGGATAAAGAAAACAACAATTTGTACAATTTAGATGAAACACACTAGCAAAAACATCAGCAGGATCATTTTATGTTCAATTTCTGCCTTTCACTTTAATCTTGTGCACTTGGCCTTTAAAAATATGA…
JF-24F	-	H123	C82365	[6e-7] gb|ACO14250| Heterogeneous nuclear ribonucleoprotein A2 homolog 1 [Esox lucius]	ATCAGCATTGTGGGGAAATC	TGGCTGCTTTGGGTAAAAAC	AT	AA	CTCGGTTTTGTAGACACTGTGGCGAGCTGCTTGTCTGAATCATCCTCTTCCATCTGAAAGACAGATTAATTTTTTCTTATTTATTCAGCTAATAAAAACGCAGAAAACAAATCCACACATTAAAATTTAAA[T/A]ACAAGCATTTCTTCACATAAGATCCAGTCACGAGAACAGGCTTTGACAGGAGAGGGACATCTGCTCACCTTCGGAC
JF-24F	JF-24M	H74	AU050045		GTGCACTTCCAGGGTAGGAG	GCGATTTTGGCAGTTTTAGG	CC	CT	AATAAATTTGGCACAAACACACAAAATGGAYGGCTATGGGAACAGCAATGAGCAACGGCAGCAGCAATGGTTA[CC/CT]GGTGGAGGCAGCTTTAATGGTAACGGACAGTCCAGCTTTACTACCAACCAGACCGGAGCCTTTGGAGCCCAGAACAACTTCCAGGCTCCGCAGTTTGCCCCCGTTAAGGCTGGCGCACAGAA[CT/CC]GGCGCAAGTCACCCCCCTTTCCCCTTCCCCCAGGCACCGGCTCCACAGCAGCATCCTCCGCCACTGGTGCCGTACGCCATGCCTCCTCAGTTCACTCAGTAAAC
							CT	CC
					60度				58度
