# Supplementary material for: A second generation genetic linkage map of Japanese flounder (Paralichthys olivaceus)
Source: BMC Genomics. 2010 Oct 11;11:554. doi: 10.1186/1471-2164-11-554 (PMC3091703; doi:10.1186/1471-2164-11-554)
Supplement: Additional file 3 — Female genetic map data. Includes number of recombinant progenies, distance between markers and LOD scores. Numbered spreadsheets correspond to linkage group numbers. [file 1471-2164-11-554-S3.XLS]

## Sheet: 1f
locus	number of recombinant progenies	Distance between markers (cM)	LOD
Poli1321TUF
	0	0	13.5
Poli1791TUF
	0	0	13.5
Poli1264TUF
	0	0	13.5
Poli110TUF
	0	0	13.5
Poli475TUF
	0	0	13.5
Poli41MHFS
	0	0	13.5
Poli1076TUF
	0	0	13.5
Poli1052TUF
	0	0	13.5
Poli1387TUF
	0	0	13.5
Poli1396TUF
	1	2.2	11.5
Poli1259TUF
	0	0	13.5
Poli1216TUF
	0	0	13.5
Poli1875TUF
	0	0	13.5
Poli77MHFS
	0	0	13.5
Poli1395TUF
	0	0	13.5
Poli1442TUF
	0	0	13.5
Poli1561TUF
	0	0	13.5
Poli1880TUF
	0	0	13.5
Poli2025TUF
	0	0	13.5
Poli1914TUF
	0	0	13.5
Poli1832TUF
	0	0	13.5
Poli403TUF
	0	0	13.5
Poli482TUF
	0	0	13.5
Poli770TUF
	0	0	13.5
Poli776TUF
	0	0	13.5
Poli930TUF
	0	0	13.5
Poli6TUF
	0	0	13.5
Poli1151TUF
	0	0	13.5
Poli1461TUF
	0	0	13.5
Poli27MHFS
	0	0	13.5
Poli1064TUF
	0	0	13.5
Poli1760TUF
	0	0	13.5
Poli49MHFS
	0	0	13.5
Poli130TUF
	0	0	13.5
Poli1823TUF
	0	0	13.5
Poli1938TUF
	0	0	13.5
Poli1855TUF
	0	0	13.5
Poli486TUF
	0	0	13.5
Poli601TUF
	0	0	13.5
Poli632TUF
	0	0	13.5
Poli1745TUF
	0	0	13.5
Poli785TUF
	0	0	13.5
Poli842TUF
	0	0	13.5
Poli944TUF
	0	0	13.5
Poli967TUF
	0	0	13.5
Poli1131TUF
	0	0	13.5
Poli1163TUF
	0	0	13.5
Poli1181TUF
	0	0	13.5
H203
	0	0	13.5
Hzm17
	0	0	13.5
Poli1303TUF
	0	0	13.5
Poli9-22TUF
	0	0	13.5
KOP46
	0	0	13.5
Poli1429TUF
	2	4.5	10
Poli9-67TUF
	0	0	13.5
Poli213TUF
	0	0	13.5
Poli835TUF
	0	0	13.5
H247
	2	4.5	10
Poli1363TUF
	2	4.5	10
Poli450TUF
	1	2.2	11.5
Poli1357TUF
	1	2.2	11.5
Poli784TUF
	4	9	7.7
Poli100TUF
	1	2.2	11.5
Poli76MHFS
	5	11.3	6.7
Poli45MHFS

## Sheet: 2f
locus	number of recombinant progenies	Distance between markers (cM)	LOD
Poli99MHFS
	0	0	13.5
Poli853TUF
	0	0	13.5
Poli880TUF
	0	0	13.5
Poli1136TUF
	0	0	13.5
Poli2004TUF
	0	0	13.5
AB275475
	0	0	13.5
Poli1541TUF
	0	0	13.5
Poli1762TUF
	0	0	13.5
Poli746TUF
	0	0	12.9
Hzm173
	0	0	12.9
Poli30TUF
	0	0	13.5
Poli196TUF
	0	0	13.5
Poli1044TUF
	0	0	13.5
Poli1981TUF
	0	0	13.5
Poli1720TUF
	0	0	13.5
Poli1775TUF
	0	0	13.5
Poli1881TUF
	0	0	13.5
Poli1883TUF
	0	0	13.5
Poli1960TUF
	0	0	13.5
Poli1829TUF
	0	0	13.5
Poli455TUF
	0	0	13.5
Poli618TUF
	0	0	13.5
Poli798TUF
	0	0	13.5
KOP27
	0	0	13.5
Poli866TUF
	0	0	13.5
Poli896TUF
	0	0	13.5
H213
	0	0	13.5
Poli1274TUF
	0	0	13.5
Poli1358TUF
	0	0	13.5
Poli1382TUF
	0	0	13.5
Poli1514TUF
	1	2.2	11.5
H216
	0	0	13.5
Poli1404TUF
	0	0	13.5
Poli1413TUF
	0	0	13.5
Poli1063TUF
	1	2.2	11.5
Poli23TUF
	0	0	13.5
KOP12
	0	0	13.5
Poli20MHFS
	0	0	13.5
Poli899TUF
	0	0	13.5
KOP8
	0	0	13.5
Poli916TUF
	0	0	13.5
Poli976TUF
	0	0	13.5
Poli1077TUF
	0	0	13.5
Poli1254TUF
	0	0	13.5
Poli1040TUF
	0	0	13.5
Poli1292TUF
	1	2.2	11.5
Poli749TUF
	2	4.5	10
Poli432TUF
	0	0	13.5
Poli484TUF
	2	4.5	10
Poli1771TUF
	6	13.7	5.9
Poli1201TUF
	3	6.7	8.8
Poli1018TUF
	0	0	13.5
Poli1941TUF
	0	0	13.5
Poli824TUF
	2	4.5	10
Poli88MHFS

## Sheet: 3f
locus	number of recombinant progenies	Distance between markers (cM)	LOD
Poli1810TUF
	0	0	13.5
Poli13TUF
	0	0	13.5
KOP2
	0	0	13.5
Poli13MHFS
	0	0	13.5
Poli54TUF
	0	0	13.5
Poli188TUF
	0	0	13.5
Poli1477TUF
	0	0	13.5
Poli703TUF
	0	0	13.5
Poli769TUF
	0	0	13.5
Poli59MHFS
	0	0	13.5
Poli445TUF
	0	0	13.5
Poli1103TUF
	0	0	13.5
Poli1023TUF
	0	0	13.5
Poli1108TUF
	0	0	13.5
Poli1167TUF
	0	0	13.5
Poli1968TUF
	0	0	13.5
Poli170TUF
	0	0	13.5
Poli153TUF
	0	0	13.5
Poli18-2TUF
	0	0	13.5
Poli192TUF
	0	0	13.5
Poli1940TUF
	0	0	13.5
Poli1826TUF
	0	0	13.5
Poli266TUF
	0	0	13.5
Poli418TUF
	0	0	13.5
Poli864TUF
	0	0	13.5
Poli957TUF
	0	0	13.5
H145
	0	0	13.5
Poli1402TUF
	0	0	13.5
Poli1431TUF
	0	0	13.5
Poli1495TUF
	0	0	13.5
Poli219TUF
	0	0	13.5
Poli978TUF
	0	0	13.5
Poli1976TUF
	0	0	13.5
Poli1831TUF
	0	0	13.5
Poli924TUF
	0	0	13.5
Poli1289TUF
x
Poli146TUF
	0	0	13.5
H138
	1	2.2	11.5
Poli1821TUF

## Sheet: 4f
locus	number of recombinant progenies	Distance between markers (cM)	LOD
Poli148TUF
	0	0	13.5
Poli111TUF
	0	0	13.5
KOP74
	0	0	13.5
Poli128TUF
	0	0	13.5
Poli115TUF
	0	0	13.5
Poli1418TUF
	0	0	13.5
Poli19TUF
	0	0	13.5
Poli1501TUF
	0	0	13.5
Poli1475TUF
	0	0	13.5
Poli724TUF
	0	0	13.5
Poli1034TUF
	0	0	13.5
Poli142TUF
	0	0	13.5
Poli950TUF
	0	0	13.5
Poli1734TUF
	0	0	13.5
Poli54MHFS
	0	0	13.5
Poli427TUF
	0	0	13.5
Poli898TUF
	0	0	13.5
Poli1410TUF
	0	0	13.5
Poli1502TUF
	0	0	13.5
Poli181TUF
	0	0	13.5
Poli1072TUF
	0	0	13.5
Poli1865TUF
	1	2.2	11.5
Poli29TUF
	0	0	13.5
Poli1884TUF
	0	0	13.5
Poli1853TUF
	0	0	13.5
Poli14MHFS
	0	0	13.5
Poli1886TUF
	0	0	13.5
Poli833TUF
	0	0	13.5
Poli847TUF
	0	0	13.5
Poli885TUF
	0	0	13.5
Poli1070TUF
	0	0	13.5
Poli1232TUF
	0	0	13.5
Poli1481TUF
	2	4.5	10
Poli140TUF
	0	0	13.5
H258
	1	2.2	11.5
Poli716TUF
	1	2.2	11.5
Poli211TUF
	0	0	13.5
Poli87MHFS
	0	0	13.5
Poli1732TUF
	0	0	13.5
Poli55TUF
	0	0	13.5
Poli1722TUF
	0	0	13.5
Poli-RC35-TUF
	0	0	13.2
AB275470
	0	0	13.2
Poli1258TUF
	0	0	13.5
KOP67
	0	0	13.5
Poli1629TUF
	0	0	13.5
Poli1305TUF
	1	2.2	11.5
Poli453TUF
	0	0	13.5
Poli1600TUF
	0	0	13.5
Poli1158TUF
	0	0	13.5
Poli1361TUF
	0	0	13.5
Poli1408TUF
	0	0	13.5
Poli1639TUF
	1	2.2	11.5
Poli1908TUF
	0	0	13.5
Poli222TUF
	1	2.2	11.5
Poli38TUF
	0	0	13.5
Poli156TUF
	0	0	13.5
Poli1685TUF
	4	9	7.7
Poli1562TUF
	0	0	13.5
Poli773TUF
	0	0	13.5
H172
	1	2.2	11.5
Poli867TUF
	6	13.7	5.9
Poli1900TUF
	0	0	13.5
Poli1721TUF
	0	0	13.5
Poli1109TUF
	0	0	13.5
Poli1393TUF
	7	16.1	5.1
Poli1359TUF

## Sheet: 5f
locus	number of recombinant progenies	Distance between markers (cM)	LOD
Poli733TUF
	0	0	13.5
Poli1196TUF
	0	0	13.5
Poli859TUF
	0	0	13.5
Poli964TUF
	0	0	13.5
Poli68MHFS
	0	0	13.5
Poli1974TUF
	0	0	13.5
Poli1405TUF
	0	0	13.5
Poli1430TUF
	1	2.2	11.5
Poli839TUF
	0	0	13.5
Poli443TUF
	0	0	13.5
Poli473TUF
	0	0	13.5
Poli736TUF
	0	0	13.5
Poli738TUF
	0	0	13.5
Poli1120TUF
	0	0	13.5
Poli1020TUF
	0	0	13.5
Poli1386TUF
	0	0	13.5
Poli1786TUF
	0	0	13.5
Poli1807TUF
	1	2.2	11.5
Poli236TUF
	1	2.2	11.5
Poli1047TUF
	0	0	13.5
Poli1230TUF
	2	4.5	10
Poli151TUF
	0	0	13.5
Poli1415TUF
	2	4.5	10
Poli1212TUF
	7	16.1	5.1
Poli64MHFS

## Sheet: 6f
locus	number of recombinant progenies	Distance between markers (cM)	LOD
Poli107TUF
	0	0	13.5
Poli172TUF
	0	0	13.5
Poli965TUF
	0	0	13.5
Poli1582TUF
	0	0	13.5
Poli1560TUF
	0	0	13.5
Poli197TUF
	0	0	13.5
Poli2034TUF
	0	0	13.5
Poli2040TUF
	0	0	13.5
Poli1703TUF
	0	0	13.5
Poli1927TUF
	0	0	13.5
Poli143TUF
	0	0	13.5
Poli2029TUF
	0	0	13.5
Poli1003TUF
	0	0	13.5
Poli1930TUF
	0	0	13.5
Poli1631TUF
	0	0	13.5
Poli1729TUF
	0	0	13.5
Poli817TUF
	0	0	13.5
Poli845TUF
	0	0	13.5
Poli2043TUF
	0	0	13.5
Poli799TUF
	0	0	13.5
Poli979TUF
	0	0	13.5
H304 27
	0	0	13.5
Poli1215TUF
	0	0	13.5
Poli1362TUF
	0	0	13.5
Poli1373TUF
	0	0	13.5
Poli1438TUF
	0	0	13.5
Poli1441TUF
	0	0	13.5
Poli16-37TUF
	0	0	13.5
Poli1278TUF
	0	0	13.5
Poli1578TUF
	1	2.2	11.5
Poli93MHFS
	0	0	13.5
Poli974TUF
	0	0	13.5
Poli1144TUF
	0	0	13.5
Poli1145TUF
	0	0	13.5
Poli1188TUF
	0	0	13.5
Poli1352TUF
	0	0	13.5
KOP44 26
	0	0	13.5
Poli1922TUF
	3	6.7	8.8
KOP41 27
	0	0	13.5
Po48 27
	0	0	13.5
Poli806TUF
	3	6.7	8.8
Poli1099TUF
x
Poli190TUF
	1	2.2	11.5
Poli134TUF
	0	0	13.5
Poli805TUF
	5	11.3	6.7
Poli1483TUF
	0	0	13.5
Poli1513TUF

## Sheet: 7f
locus	number of recombinant progenies	Distance between markers (cM)	LOD
Poli18-55TUF
	0	0	13.5
Poli968TUF
	0	0	13.5
Poli1785TUF
	0	0	13.5
Poli1761TUF
	0	0	13.5
Poli177TUF
	0	0	13.5
Poli171TUF
	0	0	13.5
Poli16-77TUF
	0	0	13.5
Poli1758TUF
	0	0	13.5
Poli1281TUF
	0	0	13.5
Pol-5*
	0	0	13.5
Poli50TUF
	0	0	13.5
Poli112TUF
	0	0	13.5
Poli1671TUF
	0	0	13.5
Poli1675TUF
	0	0	13.5
Poli1069TUF
	0	0	13.5
Poli11MHFS
	0	0	13.5
Poli2046TUF
	0	0	13.5
Poli1869TUF
	0	0	13.5
Poli1733TUF
	0	0	13.5
Poli117MHFS
	0	0	13.5
Poli80MHFS
	0	0	13.5
Poli1948TUF
	0	0	13.5
Poli709TUF
	0	0	13.5
Poli745TUF
	0	0	13.5
Poli1169TUF
	0	0	13.5
H250
	0	0	13.5
Poli1916TUF
	0	0	13.5
Poli1963TUF
	0	0	13.5
Hzm46
	0	0	13.5
Poli1238TUF
	0	0	13.5
Poli1846TUF
	0	0	13.5
Poli1867TUF
	0	0	13.5
Poli1448TUF
	0	0	13.5
Poli1499TUF
	0	0	13.5
Poli1465TUF
	0	0	13.5
Poli1485TUF
	0	0	13.5
Poli1221TUF
	0	0	13.5
Poli1977TUF
	1	2.2	11.5
Poli905TUF
	4	9	7.7
Poli1014TUF
	0	0	13.5
Poli1945TUF
	1	2.2	11.5
Poli1801TUF
	0	0	13.5
Poli210TUF
	0	0	13.5
Poli923TUF
	0	0	13.5
Poli946TUF
	1	2.2	11.5
Poli1858TUF
	3	6.7	8.8
Hzm158
	1	2.2	11.5
Poli117TUF
	2	4.5	10
Poli494TUF
	0	0	13.5
Poli1134TUF
	2	4.5	10
Poli1790TUF
	3	6.7	8.8
Poli870TUF
	3	6.7	8.8
Poli1009TUF
	0	0	13.5
Poli1493TUF

## Sheet: 8f
locus	number of recombinant progenies	Distance between markers (cM)	LOD
Poli116TUF
	0	0	13.5
Poli1848TUF
	0	0	13.5
Poli1512TUF
	0	0	13.5
Poli202TUF
	0	0	13.5
Poli1840TU
	0	0	13.5
Poli136TUF
	0	0	13.5
Poli1190TUF
	0	0	13.5
Poli162TUF
	0	0	13.5
Poli206TUF
	0	0	13.5
Poli1752TUF
	0	0	13.5
Poli1725TUF
	0	0	13.5
Poli1726TUF
	0	0	13.5
Poli1183TUF
	0	0	13.5
Poli106TUF
	0	0	13.5
Poli194TUF
	0	0	13.5
Poli66MHFS
	0	0	13.5
Poli166TUF
	0	0	13.5
Poli126TUF
	0	0	13.5
Poli931TUF
	0	0	13.5
Poli937TUF
	0	0	13.5
Poli1715TUF
	0	0	13.5
Poli468TUF
	0	0	13.5
Poli1016TUF
	0	0	13.5
Poli702TUF
	0	0	13.5
Poli800TUF
	0	0	13.5
Poli1140TUF
	0	0	13.5
Poli1149TUF
	0	0	13.5
H146a 24
	0	0	13.5
Poli1354TUF
	1	2.2	11.5
Poli1825TUF
	0	0	13.5
Poli1877TUF
	0	0	13.5
Poli47MHFS
	0	0	13.5
Poli846TUF
	1	2.2	11.5
Poli720TUF
	0	0	13.5
Poli1903TUF
	0	0	13.5
Poli852TUF
	0	0	13.5
Poli1118TUF
	0	0	13.5
Poli51TUF
	1	2.2	11.5
Poli5MHFS
	0	0	13.5
Poli248TUF
	0	0	13.5
Poli840TUF
	0	0	13.5
Poli943TUF
	1	2.2	11.5
Poli1233TUF

## Sheet: 9f
locus	number of recombinant progenies	Distance between markers (cM)	LOD
Poli1242TUF
	0	0	13.5
Poli182TUF
	0	0	13.5
Polli1928TUF
	0	0	13.5
Poli876TUF
	0	0	13.5
Poli1126TUF
	0	0	13.5
Poli1297TUF
	0	0	13.5
Poli129TUF
	0	0	13.5
Poli1058TUF
	0	0	13.5
Poli1952TUF
	0	0	13.5
Poli16-39TUF
	0	0	13.5
Poli1372TUF
	0	0	13.5
Poli477TUF
	0	0	13.5
Poli1035TUF
	0	0	13.5
Poli1936TUF
	0	0	13.5
Poli1982TUF
	0	0	13.5
Poli1934TUF
	0	0	13.5
Po91 13
	0	0	13.5
Poli163TUF
	0	0	13.5
Poli227TUF
	0	0	13.5
Poli639TUF
	0	0	13.5
Poli754TUF
	0	0	13.5
Poli844TUF
	0	0	13.5
Poli947TUF
	0	0	13.5
Poli973TUF
	0	0	13.5
Poli1208TUF
	0	0	13.5
H306 13
	0	0	13.5
Poli1239TUF
	0	0	13.5
Poli1751TUF
	0	0	13.5
Poli201TUF
	1	2.2	11.5
Poli180TUF
	0	0	13.5
Poli1724TUF
	0	0	13.5
Poli30MHFS
	0	0	13.5
Poli1893TUF
	0	0	13.5
Poli31MHFS
	0	0	13.5
Poli160TUF
	0	0	13.5
Poli788TUF
	0	0	13.5
Poli837TUF
	0	0	13.5
Poli1143TUF
	0	0	13.5
Poli1147TUF
	0	0	13.5
KOP23 14
	0	0	13.5
Poli1207TUF
	0	0	13.5
Poli1240TUF
	0	0	13.5
Poli1272TUF
	0	0	13.5
Poli1472TUF
	1	2.2	11.5
Poli240TUF
	0	0	13.5
Poli434TUF
	0	0	13.5
Poli1888TUF
	0	0	13.5
Poli1174TUF
	0	0	13.5
Poli1302TUF
	0	0	13.5
Poli1964TUF
	0	0	13.5
poli1998TUF
	1	2.2	11.5
Poli185TUF
	1	2.2	11.5
H187 15
	0	0	13.5
H311 15
	5	11.3	6.7
Poli260TUF
	0	0	13.5
AB275463 1
	0	0	13.5
Poli1343TUF
	7	16.1	5.1
Poli2024TUF
	0	0	13.5
Poli1314TUF
	1	2.2	11.5
Poli1813TUF
	1	2.2	11.5
Poli1246TUF
	1	2.2	11.5
H286 22
	1	2.2	11.5
Poli1379TUF

## Sheet: 10f
locus	number of recombinant progenies	Distance between markers (cM)	LOD
Poli144TUF
	0	0	13.5
Poli1851TUF
	0	0	13.5
Poli972TUF
	0	0	13.5
Poli13-2TUF
	0	0	13.5
Poli1261TUF
	0	0	13.5
Poli1288TUF
	0	0	13.5
Poli1731TUF
	0	0	13.5
Poli158TUF
	0	0	13.5
Poli428TUF
	0	0	13.5
Poli1291TUF
	0	0	13.5
Poli1904TUF
	0	0	13.5
Poli1905TUF
	0	0	13.5
Poli1434TUF
	0	0	13.5
Poli1647TUF
	0	0	13.5
Poli1949TUF
	0	0	13.5
Poli659TUF
	0	0	13.5
Poli34TUF
	0	0	13.5
Poli1516TUF
	0	0	13.5
Poli1662TUF
	0	0	13.5
Poli1735TUF
	0	0	13.5
Poli1740TUF
	0	0	13.5
Poli807TUF
	0	0	13.5
Poli83MHFS
	0	0	13.5
Poli261TUF
	0	0	13.5
Poli1161TUF
	0	0	13.5
Poli1200TUF
	0	0	13.5
H149 23
	0	0	13.5
H130 23
	0	0	13.5
H205 23
	0	0	13.2
H208 22
	0	0	13.2
Poli1329TUF
	0	0	13.5
Poli1417TUF
	0	0	13.5
Poli1038TUF
	0	0	13.5
Poli1320TUF
	1	2.2	11.5
Poli890TUF
	0	0	13.5
Po42 24
	0	0	13.5
Poli439TUF
	0	0	13.5
Poli1283TUF
	0	0	13.5
Poli1850TUF
	0	0	13.5
Poli1378TUF
	0	0	13.5
Poli821TUF
	2	4.5	10
Poli1412TUF
	1	2.2	11.5
Poli1847TUF
	1	2.2	11.5
Poli1007TUF
	0	0	13.5
Poli1110TUF
	1	2.2	11.5
Poli1437TUF
	1	2.2	11.5
Poli831TUF
	6	13.7	5.9
Poli1681TUF
	1	2.2	11.5
Poli1924TUF
	1	2.2	11.5
Poli1135TUF
	4	9	7.7
Poli753TUF
	4	9	7.7
Poli1177TUF
	0	0	13.5
Poli1419TUF

[truncated: 14 more sheets: 11f, 12f, 13f, 14f, 15f, 16f, 17f, 18f, 19f, 20f, 21f, 22f, 23f, 24f]
