# Supplementary material for: A second generation genetic linkage map of Japanese flounder (Paralichthys olivaceus)
Source: BMC Genomics. 2010 Oct 11;11:554. doi: 10.1186/1471-2164-11-554 (PMC3091703; doi:10.1186/1471-2164-11-554)
Supplement: Additional file 4 — Male genetic map data. Includes number of recombinant progenies, distance between markers and LOD scores. Numbered spreadsheets correspond to linkage group numbers. [file 1471-2164-11-554-S4.XLS]

## Sheet: 1m
locus	number of recombinant progenies	Distance between markers (cM)	LOD
Poli1321TUF
	2	4.5	10
Poli1791TUF
	6	13.7	5.9
Poli1264TUF
	1	2.2	11.5
Poli110TUF
	0	0	13.5
Poli475TUF
	1	2.2	11.5
Poli1076TUF
	5	11.3	6.7
Poli1447TUF
	0	0	13.5
Poli1052TUF
	2	4.5	10
Poli1387TUF
	1	2.2	11.5
Poli1486TUF
	3	6.7	8.8
Poli1396TUF
	1	2.2	11.5
Poli1259TUF
	3	6.7	8.8
Poli1216TUF
	0	0	13.5
Poli1875TUF
	0	0	13.5
Poli77MHFS
	2	4.5	10
Poli1395TUF
	0	0	13.5
Poli1442TUF
	1	2.2	11.5
Poli1880TUF
	0	0	13.5
Poli2025TUF
	0	0	13.5
Poli1914TUF
	0	0	13.5
Poli1832TUF
	0	0	13.5
Poli403TUF
	0	0	13.5
Poli482TUF
	0	0	13.5
Poli486TUF
	0	0	13.5
Poli770TUF
	0	0	13.5
Poli776TUF
	0	0	13.5
Poli930TUF
	0	0	13.5
Poli6TUF 16
	0	0	13.5
Poli1151TUF
	0	0	13.5
Hzlg1-8 16
	0	0	13.5
Poli1428TUF
	0	0	13.5
Poli1461TUF
	0	0	13.5
Poli27MHFS
	1	2.2	11.5
Poli1064TUF
	0	0	13.5
Poli1764TUF
	0	0	13.5
Poli-RC12-TUF
	0	0	13.5
Poli1767TUF
	0	0	13.5
Poli1823TUF
	0	0	13.5
Poli1745TUF
	0	0	13.5
Poli49MHFS
	0	0	13.5
Poli1969TUF
	0	0	13.5
Poli130TUF
	0	0	13.5
Poli601TUF
	0	0	13.5
Poli632TUF
	0	0	13.5
Poli785TUF
	0	0	13.5
Poli944TUF
	0	0	13.5
Poli1131TUF
	0	0	13.5
Poli1163TUF
	0	0	13.5
Poli1172TUF
	0	0	13.5
Poli1181TUF
	0	0	13.2
H125 17
	0	0	13.2
Poli1299TUF
	0	0	13.5
Poli1303TUF
	0	0	13.5
Poli9-22TUF
	0	0	13.5
KOP46 17
	0	0	13.5
Poli1429TUF
	0	0	13.5
Poli213TUF
	0	0	13.5
Poli835TUF
	0	0	13.5
Poli450TUF
	0	0	13.5
Poli784TUF
	0	0	13.5
Poli100TUF
	0	0	13.5
Poli76MHFS

## Sheet: 2m
locus	number of recombinant progenies	Distance between markers (cM)	LOD
Poli99MHFS
	4	9	7.7
Poli853TUF
	0	0	13.5
Poli880TUF
	1	2.2	11.5
Poli1136TUF
	3	6.7	8.8
Poli2004TUF
	4	9	7.7
AB275475a
	1	2.2	11.5
Poli1541TUF
	1	2.2	11.5
Poli1762TUF
	0	0	13.5
Poli746TUF
	0	0	13.5
Poli925TUF
	0	0	12.9
Hzm173 21
	1	2.3	10.9
Poli30TUF
	0	0	13.5
Poli196TUF
	0	0	13.5
Poli1044TUF
	0	0	13.5
Poli1981TUF
	0	0	13.5
Poli1775TUF
	0	0	13.5
Poli1881TUF
	0	0	13.5
Poli1829TUF
	0	0	13.5
Poli798TUF
	0	0	13.5
KOP27 22
	0	0	13.5
KOP21 22
	0	0	13.5
Poli641TUF
	0	0	13.5
KOP15 22
	0	0	13.5
Poli2018TUF
	0	0	13.5
Poli744TUF
	0	0	13.5
Poli896TUF
	0	0	13.2
H211 22
	0	0	13.2
H213 22
	0	0	13.5
H76 22
	0	0	13.5
Poli1250TUF
	0	0	13.5
Poli1279TUF
	0	0	13.5
Poli1514TUF
	0	0	13.5
Poli1413TUF
	0	0	13.5
Poli1063TUF
	0	0	13.5
Poli23TUF
	0	0	13.5
Poli20MHFS
	0	0	13.5
Poli899TUF
	0	0	13.5
Poli916TUF
	0	0	13.5
Poli976TUF
	0	0	13.5
Poli1077TUF
	0	0	13.5
Poli1254TUF
	0	0	13.5
Poli1040TUF
	0	0	13.5
Poli1292TUF
	0	0	13.5
Poli749TUF
	0	0	13.5
Poli432TUF
	0	0	13.5
Poli484TUF
	0	0	13.5
Poli1771TUF
	0	0	13.5
Poli1941TUF
	0	0	13.5
Poli824TUF
	0	0	13.5
Poli88MHFS

## Sheet: 3m
locus	number of recombinant progenies	Distance between markers (cM)	LOD
Poli1810TUF
	3	6.7	8.8
Poli13TUF
	1	2.2	11.5
Poli18-51TUF
	8	18.6	4.4
KOP2
	2	4.5	10
Poli13MHFS
	3	6.7	8.8
Poli54TUF
	1	2.2	11.5
Poli188TUF
	0	0	13.5
Poli1477TUF
	1	2.2	11.5
Poli703TUF
	0	0	13.5
Poli769TUF
	2	4.5	10
Poli59MHFS
	0	0	13.5
Poli445TUF
	2	4.5	10
Poli1103TUF
	0	0	13.5
KOP20
	0	0	13.5
Poli1023TUF
	0	0	13.5
Poli1108TUF
	0	0	13.5
Poli1687TUF
	0	0	13.5
Poli1796TUF
	0	0	13.5
Poli895TUF
	0	0	13.5
Poli1167TUF
	0	0	13.5
Poli170TUF
	0	0	13.5
Poli153TUF
	0	0	13.5
Poli18-2TUF
	0	0	13.5
Poli1940TUF
	0	0	13.5
Poli1826TUF
	0	0	13.5
Poli266TUF
	0	0	13.5
Poli1402TUF
	0	0	13.5
Poli864TUF
	0	0	13.5
Poli957TUF
	0	0	13.5
Poli1431TUF
	0	0	13.5
Poli1495TUF
	0	0	13.5
Poli1968TUF
	0	0	13.5
Poli1017TUF
	0	0	13.5
Poli1907TUF
	0	0	13.5
Poli1917TUF
	0	0	13.5
Poli24MHFS
	0	0	13.5
Poli138TUF
	0	0	13.5
Poli191TUF
	0	0	13.5
Poli717TUF
	0	0	13.5
Poli860TUF
	0	0	13.5
Poli940TUF
	0	0	13.5
Poli192TUF
	0	0	13.5
Poli1156TUF
	0	0	13.5
H22
	0	0	13.5
H192
	0	0	12.9
Hzm109
	0	0	12.9
H222
	0	0	13.5
AB275464
	0	0	13.5
Poli1256TUF
	0	0	13.5
Poli1368TUF
	0	0	13.5
Poli1455TUF
	0	0	13.5
Poli219TUF
	0	0	13.5
Poli978TUF
	0	0	13.5
Poli1831TUF
	0	0	13.5
Poli924TUF
	0	0	13.5
Poli1289TUF
	0	0	13.5
Poli1106TUF
	0	0	13.5
Poli146TUF
	0	0	13.5
H138
	0	0	13.5
Poli1821TUF

## Sheet: 4m
locus	number of recombinant progenies	Distance between markers (cM)	LOD
Poli148TUF
	0	0	13.5
Poli111TUF
	2	4.5	10
KOP74
	1	2.2	11.5
Poli128TUF
	9	21.7	3.6
H135
	4	9.2	7.4
Poli115TUF
	0	0	13.5
Poli1418TUF
	5	11.3	6.7
Poli19TUF
	1	2.2	11.5
Poli1501TUF
	1	2.2	11.5
Poli1475TUF
	2	4.5	10
Poli1978TUF
	1	2.2	11.5
Poli724TUF
	1	2.2	11.5
Poli1034TUF
	0	0	13.5
Poli801TUF
	0	0	13.5
Poli995TUF
	0	0	13.5
H172
	0	0	13.5
H293
	0	0	13.5
Poli1375TUF
	0	0	13.5
Poli1432TUF
	0	0	13.5
Poli1506TUF
	0	0	13.5
Poli950TUF
	0	0	13.5
Poli54MHFS
	0	0	13.5
Poli427TUF
	0	0	13.5
Poli898TUF
	0	0	13.5
Poli1410TUF
	0	0	13.5
Poli1502TUF
	0	0	13.5
Poli181TUF
	0	0	13.5
Poli1072TUF
	0	0	13.5
Poli1865TUF
	0	0	13.5
Poli29TUF
	0	0	13.5
Poli1799TUF
	0	0	13.5
Poli1884TUF
	0	0	13.5
Poli1853TUF
	0	0	13.5
Poli14MHFS
	0	0	13.5
Poli847TUF
	0	0	13.5
Poli1232TUF
	0	0	13.5
Poli716TUF
	0	0	13.5
Poli211TUF
	0	0	13.5
Poli87MHFS
	0	0	13.5
Poli1732TUF
	0	0	13.5
Poli1722TUF
	0	0	13.5
Poli55TUF
	0	0	13.5
Poli-RC35-TUF
	0	0	13.5
Poli1258TUF
	0	0	13.5
KOP67
	0	0	13.5
Poli1629TUF
	0	0	13.5
Poli1305TUF
	0	0	13.5
Poli453TUF
	0	0	13.5
Poli1600TUF
	0	0	13.5
Poli1361TUF
	0	0	13.5
Poli1408TUF
	0	0	13.5
Poli1639TUF
	0	0	13.5
Poli1908TUF
	0	0	13.5
Poli222TUF
	0	0	13.5
Poli38TUF
	0	0	13.5
Poli156TUF
	0	0	13.5
Poli1685TUF
	0	0	13.5
Poli1562TUF
	0	0	13.5
Poli773TUF
	0	0	13.5
Poli867TUF
	0	0	13.5
Poli1900TUF
	0	0	13.5
Poli1721TUF
	0	0	13.5
Poli1109TUF
	0	0	13.5
Poli1538TUF
	0	0	13.5
Poli1393TUF
	0	0	13.5
Poli1359TUF

## Sheet: 5m
locus	number of recombinant progenies	Distance between markers (cM)	LOD
Poli733TUF
	0	0	13.5
Poli839TUF
	3	6.7	8.8
Poli1196TUF
	2	4.5	10
Poli859TUF
	1	2.2	11.5
Poli964TUF
	8	18.6	4.4
Poli68MHFS
	1	2.2	11.5
Poli9TUF 2
	0	0	13.5
Poli2030TUF
	3	6.7	8.8
KOP1
	0	0	13.5
Poli470TUF
	0	0	13.5
Poli43TUF
	4	9	7.7
Poli226TUF
	0	0	13.5
Poli977TUF
	0	0	13.5
Poli1323TUF
	1	2.2	11.5
Poli780TUF
	1	2.2	11.5
Poli1293TUF
	2	4.5	10
Poli810TUF
	1	2.2	11.5
Poli408TUF
	1	2.2	11.5
Po89
	0	0	13.5
Poli215TUF
	0	0	13.5
Poli15-1TUF
	0	0	13.5
Poli118MHFS
	0	0	13.5
Poli1962TUF
	0	0	13.5
Poli1654TUF
	0	0	13.5
Poli2009TUF
	0	0	13.5
Poli1759TUF
	0	0	13.5
Poli249TUF
	0	0	13.5
Poli416TUF
	0	0	13.5
Poli451TUF
	0	0	13.5
Poli485TUF
	0	0	13.5
Poli496TUF
	0	0	13.5
Poli726TUF
	0	0	13.5
Poli851TUF
	0	0	13.5
Poli1388TUF
	0	0	13.5
Poli1487TUF
	0	0	13.5
Poli1426TUF
	0	0	13.5
Poli1466TUF
	0	0	13.5
Poli1786TUF
	0	0	13.5
Poli1793TUF
	0	0	13.5
Poli1807TUF
	0	0	13.5
Poli2022TUF
	0	0	13.5
Poli443TUF
	0	0	13.5
Poli473TUF
	0	0	13.5
Poli738TUF
	0	0	13.5
Poli1120TUF
	0	0	13.5
Poli1020TUF
	0	0	13.5
Poli1386TUF
	0	0	13.5
Poli236TUF
	0	0	13.5
Poli1230TUF
	0	0	13.5
Poli151TUF
	0	0	13.5
Poli1415TUF
	0	0	13.5
Poli1212TUF
	0	0	13.5
Poli64MHFS

## Sheet: 6m
locus	number of recombinant progenies	Distance between markers (cM)	LOD
Poli107TUF
	3	6.7	8.8
Poli172TUF
	0	0	13.5
Poli1844TUF
	0	0	13.5
Poli965TUF
	0	0	13.5
Poli1582TUF
	1	2.2	11.5
Poli1560TUF
	0	0	13.5
Poli197TUF
	0	0	13.5
Poli2034TUF
	0	0	13.5
Poli2040TUF
	3	6.7	8.8
Poli1703TUF
	0	0	13.5
Poli1927TUF
	1	2.2	11.5
Poli1578TUF
	5	11.3	6.7
Poli143TUF
	0	0	13.5
Poli2029TUF
	1	2.2	11.5
Poli1003TUF
	9	21.2	3.8
Poli1930TUF
	0	0	13.5
Poli1631TUF
	1	2.2	11.5
Poli1729TUF
	0	0	13.5
Poli817TUF
	0	0	13.5
Poli845TUF
	0	0	13.2
H164 22
	0	0	13.2
H278 23
	0	0	13.5
AB275465 2
	0	0	13.5
Poli2043TUF
	0	0	13.5
Poli1215TUF
	0	0	13.5
Poli1373TUF
	0	0	13.5
Poli799TUF
	0	0	13.5
Poli16-37TUF
	0	0	13.5
Poli1278TUF
	0	0	13.5
Poli93MHFS
	0	0	13.5
Poli974TUF
	0	0	13.5
Poli1144TUF
	0	0	13.5
Poli1145TUF
	0	0	13.5
Poli1188TUF
	0	0	13.5
Poli1352TUF
	0	0	13.5
KOP44 23
	0	0	13.5
Poli1922TUF
	0	0	13.5
KOP41 23
	0	0	13.5
Poli806TUF
	0	0	13.5
Poli134TUF
	0	0	13.5
Poli805TUF

## Sheet: 7m
locus	number of recombinant progenies	Distance between markers (cM)	LOD
Po33
	6	13.7	5.9
Poli18-55TUF
	0	0	13.5
Poli968TUF
	5	11.3	6.7
Poli1785TUF
	1	2.2	11.5
Poli1761TUF
	2	4.5	10
Poli177TUF
	2	4.5	10
Poli1873TUF
	3	6.7	8.8
Poli1069TUF
	3	6.7	8.8
Poli1758TUF
	1	2.2	11.5
Poli171TUF
	1	2.2	11.5
Poli16-77TUF
	0	0	13.5
Poli1281TUF
	0	0	13.5
Poli459TUF
	0	0	13.5
Pol-5*
	0	0	13.5
Poli50TUF
	1	2.2	11.5
Poli1031TUF
	0	0	13.5
Poli112TUF
	0	0	13.5
Poli1435TUF
	0	0	13.5
Poli1671TUF
	0	0	13.5
Poli1675TUF
	0	0	13.5
Poli1983TUF
	0	0	13.5
Poli164TUF
	0	0	13.5
Poli1733TUF
	0	0	13.5
Poli1712TUF
	0	0	13.5
Poli1743TUF
	0	0	13.5
Poli1948TUF
	0	0	13.5
Poli1916TUF
	0	0	13.5
Poli1790TUF
	0	0	13.5
Poli117MHFS
	0	0	13.5
Poli1869TUF
	0	0	13.5
Poli2021TUF
	0	0	13.5
Poli11MHFS
	0	0	13.5
Poli80MHFS
	0	0	13.5
Poli1014TUF
	0	0	13.5
Poli1945TUF
	0	0	13.5
Poli2008TUF
	0	0	13.5
Poli113MHFS
	0	0	13.5
Poli159TUF
	0	0	13.5
Poli1921TUF
	0	0	13.5
Poli426TUF
	0	0	13.5
Poli709TUF
	0	0	13.5
Poli745TUF
	0	0	13.5
Poli803TUF
	0	0	13.5
Poli809TUF
	0	0	13.5
Poli827TUF
	0	0	13.5
Poli1075TUF
	0	0	13.5
Poli1319TUF
	0	0	13.5
Poli1128TUF
	0	0	13.5
Poli1169TUF
	0	0	13.5
H168
	0	0	13.5
Hzm150
	0	0	13.5
Hzlg1-6
	0	0	12.9
Hzm127
	0	0	12.9
Poli1238TUF
	0	0	13.5
Poli1255TUF
	0	0	13.5
Poli1269TUF
	0	0	13.5
Poli1421TUF
	0	0	13.5
Poli1422TUF
	0	0	13.5
Poli1465TUF
	0	0	13.5
Poli1566TUF
	0	0	13.5
Poli992TUF
	0	0	13.5
Poli1674TUF
	0	0	13.5
Poli1977TUF
	0	0	13.5
Poli2046TUF
	0	0	13.5
Poli905TUF
	0	0	13.5
Poli1801TUF
	0	0	13.5
Poli1485TUF
	0	0	13.5
Poli210TUF
	0	0	13.5
Poli946TUF
	0	0	13.5
Poli1858TUF
	0	0	13.5
Poli117TUF
	0	0	13.5
Poli494TUF
	0	0	13.5
Poli1134TUF
	1	2.2	11.5
Poli1493TUF

## Sheet: 8m
locus	number of recombinant progenies	Distance between markers (cM)	LOD
Poli116TUF
	0	0	13.5
Poli1848TUF
	0	0	13.5
Poli1512TUF
	0	0	13.5
KOP60
	0	0	13.5
Poli202TUF
	3	6.7	8.8
Poli1840TUF
	0	0	13.5
Poli136TUF
	1	2.2	11.5
Poli1190TUF
	1	2.2	11.5
Poli162TUF
	4	9	7.7
Poli206TUF
	1	2.2	11.5
Poli1752TUF
	1	2.2	11.5
Poli1726TUF
	0	0	13.5
Poli1725TUF
	0	0	13.5
Poli1183TUF
	2	4.5	10
Poli106TUF
	0	0	13.5
Poli194TUF
	0	0	13.5
Poli1398TUF
	0	0	13.5
Poli66MHFS
	0	0	13.5
Poli166TUF
	0	0	13.5
Poli126TUF
	0	0	13.5
Poli47MHFS
	0	0	13.5
Poli1016TUF
	0	0	13.5
Poli62MHFS
	0	0	13.5
Poli1806TUF
	0	0	13.5
Poli429TUF
	0	0	13.5
Poli468TUF
	0	0	13.5
Poli1450TUF
	0	0	13.5
Poli702TUF
	0	0	13.5
Poli800TUF
	0	0	13.5
Poli1757TUF
	0	0	13.5
Poli931TUF
	0	0	13.5
Poli937TUF
	0	0	13.5
Poli1140TUF
	0	0	13.5
Poli1149TUF
	0	0	13.5
H146
	0	0	13.5
Poli1825TUF
	0	0	13.5
Poli1877TUF
	0	0	13.5
Poli846TUF
	0	0	13.5
Poli1903TUF
	0	0	13.5
Poli852TUF
	0	0	13.5
Poli1118TUF
	0	0	13.5
Poli51TUF
	0	0	13.5
Poli5MHFS
	0	0	13.5
Poli840TUF
	0	0	13.5
Poli943TUF
	0	0	13.5
Poli1233TUF

## Sheet: 9m
locus	number of recombinant progenies	Distance between markers (cM)	LOD
Poli1242TUF
	0	0	13.5
Poli182TUF
	0	0	13.5
KOP18
	0	0	13.5
Poli1013TUF
	0	0	13.5
Poli1458TUF
	9	21.2	3.8
Poli1928TUF
	0	0	13.5
Poli876TUF
	0	0	13.5
Poli1126TUF
	0	0	13.5
Poli1297TUF
	0	0	13.5
Poli129TUF
	0	0	13.5
Poli1058TUF
	0	0	13.5
Poli1952TUF
	1	2.2	11.5
Poli16-39TUF
	3	6.7	8.8
Poli1372TUF
	4	9	7.7
Poli477TUF
	2	4.5	10
Poli1035TUF
	4	9	7.7
Poli502TUF
	0	0	13.5
Poli1936TUF
	0	0	13.5
Poli1982TUF
	1	2.2	11.5
Poli1751TUF
	0	0	13.5
Poli1893TUF
	0	0	13.5
Po91
	0	0	13.5
Poli163TUF
	0	0	13.5
Poli420TUF
	0	0	13.5
Poli1724TUF
	0	0	13.5
Poli180TUF
	0	0	13.5
Poli474TUF
	0	0	13.5
Poli617TUF
	0	0	13.5
Poli639TUF
	0	0	13.5
Poli764TUF
	0	0	13.5
Poli788TUF
	0	0	13.5
Poli837TUF
	0	0	13.5
Poli947TUF
	0	0	13.5
Poli973TUF
	0	0	13.5
KOP23
	0	0	13.5
Poli1913TUF
	0	0	13.5
Poli1112TUF
	0	0	13.5
Poli1143TUF
	0	0	13.5
Poli1147TUF
	0	0	13.5
Poli1472TUF
	0	0	13.5
Poli1206TUF
	0	0	13.5
Poli1207TUF
	0	0	13.5
H207
	0	0	13.5
AB275461
	0	0	13.5
AB275463
	0	0	13.5
Poli1239TUF
	0	0	13.5
Poli1240TUF
	0	0	13.5
Poli1272TUF
	0	0	13.5
Poli1174TUF
	0	0	13.5
Poli1392TUF
	0	0	13.5
Poli185TUF
	0	0	13.5
Poli1343TUF
	0	0	13.5
Poli260TUF
	0	0	13.5
Poli1314TUF
	0	0	13.5
Poli2024TUF
	0	0	13.5
Poli1246TUF
	0	0	13.5
Poli1379TUF

## Sheet: 10m
locus	number of recombinant progenies	Distance between markers (cM)	LOD
Poli144TUF
	0	0	13.5
Poli467TUF
	5	11.3	6.7
Poli1851TUF
	9	21.2	3.8
Poli972TUF
	1	2.2	11.5
Poli13-2TUF
	0	0	13.5
Poli741TUF
	0	0	13.5
Poli1261TUF
	0	0	13.5
Poli1288TUF
	0	0	13.5
Poli1731TUF
	1	2.2	11.5
Poli1662TUF
	0	0	13.5
Poli158TUF
	0	0	13.5
Poli428TUF
	0	0	13.5
Poli1291TUF
	0	0	13.5
Poli1904TUF
	0	0	13.5
Poli1905TUF
	0	0	13.5
Po15
	0	0	13.5
Poli1434TUF
	0	0	13.5
Poli1647TUF
	0	0	13.5
Poli1949TUF
	0	0	13.5
Poli659TUF
	1	2.2	11.5
Poli951TUF
	0	0	13.5
Poli1516TUF
	0	0	13.5
Poli1038TUF
	0	0	13.5
Poli34TUF
	0	0	13.5
Poli1320TUF
	0	0	13.5
Poli1663TUF
	0	0	13.5
Poli1200TUF
	0	0	13.2
H150
	0	0	13.2
H183
	0	0	13.2
H243
	0	0	13.2
AB275472
	0	0	13.5
Poli1315TUF
	0	0	13.5
Poli1436TUF
	0	0	13.5
Poli1457TUF
	0	0	13.5
Poli1740TUF
	0	0	13.5
Pol-2*
	0	0	13.5
Po42
	0	0	13.5
Poli101TUF
	0	0	13.5
Poli1705TUF
	0	0	13.5
Poli1161TUF
	0	0	13.5
Poli37MHFS
	0	0	13.5
Poli52MHFS
	0	0	13.5
Poli1920TUF
	0	0	13.5
Poli83MHFS
	0	0	13.5
Poli261TUF
	0	0	13.5
Poli890TUF
	0	0	13.5
Poli439TUF
	0	0	13.5
Poli1850TUF
	0	0	13.5
Poli1283TUF
	0	0	13.5
Poli1378TUF
	0	0	13.5
Poli1943TUF
	0	0	13.5
Poli797TUF
	0	0	13.5
Poli807TUF
	0	0	13.5
Poli821TUF
	0	0	13.5
Poli1412TUF
	0	0	13.5
Poli1847TUF
	0	0	13.5
Poli1007TUF
	0	0	13.5
Poli1110TUF
	0	0	13.5
Poli1437TUF
	0	0	13.5
Poli831TUF
	0	0	13.5
Poli1681TUF
	0	0	13.5
Poli1924TUF
	0	0	13.5
Poli1135TUF
	0	0	13.5
Poli753TUF
	0	0	13.5
Poli1177TUF
	0	0	13.5
Poli1419TUF

[truncated: 14 more sheets: 11m, 12m, 13m, 14m, 15m, 16m, 17m, 18m, 19m, 20m, 21m, 22m, 23m, 24m]
