# Supplementary material for: A second generation genetic linkage map of Japanese flounder (Paralichthys olivaceus)
Source: BMC Genomics. 2010 Oct 11;11:554. doi: 10.1186/1471-2164-11-554 (PMC3091703; doi:10.1186/1471-2164-11-554)
Supplement: Additional file 5 — MapChart data. Genetic map data, it can be used to recreate map figures. [file 1471-2164-11-554-S5.MCT]

Chrom JF1f
Poli45MHFS	0
Poli76MHFS	11.3
Poli100TUF	13.5
Poli784TUF	22.5
Poli1357TUF	24.7
Poli450TUF	26.9
Poli1363TUF	31.4
H247		35.9
Poli835TUF	35.9
Poli213TUF	35.9
Poli9-67TUF	35.9
Poli1429TUF	40.4
Poli9-22TUF	40.4
Poli1303TUF	40.4
Hzm17		40.4
H203		40.4
Poli1181TUF	40.4
Poli1163TUF	40.4
Poli1131TUF	40.4
Poli967TUF	40.4
Poli944TUF	40.4
Poli842TUF	40.4
Poli785TUF	40.4
Poli1745TUF	40.4
Poli632TUF	40.4
Poli601TUF	40.4
Poli486TUF	40.4
Poli1855TUF	40.4
Poli1938TUF	40.4
Poli1823TUF	40.4
Poli130TUF	40.4
Poli49MHFS	40.4
Poli1760TUF	40.4
Poli1064TUF	40.4
Poli27MHFS	40.4
Poli1461TUF	40.4
Poli1151TUF	40.4
Poli6TUF	40.4
Poli930TUF	40.4
Poli776TUF	40.4
Poli770TUF	40.4
Poli482TUF	40.4
Poli403TUF	40.4
Poli1832TUF	40.4
Poli1914TUF	40.4
Poli2025TUF	40.4
Poli1880TUF	40.4
Poli1561TUF	40.4
Poli1442TUF	40.4
Poli1395TUF	40.4
Poli77MHFS	40.4
Poli1875TUF	40.4
Poli1216TUF	40.4
Poli1259TUF	40.4
Poli1396TUF	42.6
Poli1387TUF	42.6
Poli1052TUF	42.6
Poli1076TUF	42.6
Poli41MHFS	42.6
Poli475TUF	42.6
Poli110TUF	42.6
Poli1264TUF	42.6
Poli1791TUF	42.6
Poli1321TUF	42.6
Chrom JF1m
Poli76MHFS	0
Poli100TUF	0
Poli784TUF	0
Poli450TUF	0
Poli835TUF	0
Poli213TUF	0
Poli1429TUF	0
KOP46		0
Poli9-22TUF	0
Poli1303TUF	0
Poli1299TUF	0
H125		0
Poli1181TUF	0
Poli1172TUF	0
Poli1163TUF	0
Poli1131TUF	0
Poli944TUF	0
Poli785TUF	0
Poli632TUF	0
Poli601TUF	0
Poli130TUF	0
Poli1969TUF	0
Poli49MHFS	0
Poli1745TUF	0
Poli1823TUF	0
Poli1767TUF	0
Poli-RC12-TUF0
Poli1764TUF	0
Poli1064TUF	0
Poli27MHFS	2.2
Poli1461TUF	2.2
Poli1428TUF	2.2
Hzlg1-8	2.2
Poli1151TUF	2.2
Poli6TUF	2.2
Poli930TUF	2.2
Poli776TUF	2.2
Poli770TUF	2.2
Poli486TUF	2.2
Poli482TUF	2.2
Poli403TUF	2.2
Poli1832TUF	2.2
Poli1914TUF	2.2
Poli2025TUF	2.2
Poli1880TUF	2.2
Poli1442TUF	4.4
Poli1395TUF	4.4
Poli77MHFS	8.9
Poli1875TUF	8.9
Poli1216TUF	8.9
Poli1259TUF	15.6
Poli1396TUF	17.8
Poli1486TUF	24.5
Poli1387TUF	26.7
Poli1052TUF	31.2
Poli1447TUF	31.2
Poli1076TUF	42.5
Poli475TUF	44.7
Poli110TUF	44.7
Poli1264TUF	46.9
Poli1791TUF	60.6
Poli1321TUF	65.1
Chrom JF2f
Poli88MHFS	0
Poli824TUF	0
Poli1941TUF	0
Poli1018TUF	0
Poli1201TUF	6.7
Poli1771TUF	20.4
Poli484TUF	24.9
Poli432TUF	24.9
Poli749TUF	29.4
Poli1292TUF	31.6
Poli1040TUF	31.6
Poli1254TUF	31.6
Poli1077TUF	31.6
Poli976TUF	31.6
Poli916TUF	31.6
KOP8		31.6
Poli899TUF	31.6
Poli20MHFS	31.6
KOP12		31.6
Poli23TUF	31.6
Poli1063TUF	33.8
Poli1413TUF	33.8
Poli1404TUF	33.8
H216		33.8
Poli1514TUF	36
Poli1382TUF	36
Poli1358TUF	36
Poli1274TUF	36
H213	36
Poli896TUF	36
Poli866TUF	36
KOP27		36
Poli798TUF	36
Poli618TUF	36
Poli455TUF	36
Poli1829TUF	36
Poli1960TUF	36
Poli1883TUF	36
Poli1881TUF	36
Poli1775TUF	36
Poli1720TUF	36
Poli1981TUF	36
Poli1044TUF	36
Poli196TUF	36
Poli30TUF	36
Hzm173	36
Poli746TUF	36
Poli1762TUF	36
Poli1541TUF	36
AB275475	36
Poli2004TUF	36
Poli1136TUF	36
Poli880TUF	36
Poli853TUF	36
Poli99MHFS	36
Chrom JF2m
Poli88MHFS	0
Poli824TUF	0
Poli1941TUF	0
Poli1771TUF	0
Poli484TUF	0
Poli432TUF	0
Poli749TUF	0
Poli1292TUF	0
Poli1040TUF	0
Poli1254TUF	0
Poli1077TUF	0
Poli976TUF	0
Poli916TUF	0
Poli899TUF	0
Poli20MHFS	0
Poli23TUF	0
Poli1063TUF	0
Poli1413TUF	0
Poli1514TUF	0
Poli1279TUF	0
Poli1250TUF	0
H76		0
H213		0
H211		0
Poli896TUF	0
Poli744TUF	0
Poli2018TUF	0
KOP15		0
Poli641TUF	0
KOP21		0
KOP27		0
Poli798TUF	0
Poli1829TUF	0
Poli1881TUF	0
Poli1775TUF	0
Poli1981TUF	0
Poli1044TUF	0
Poli196TUF	0
Poli30TUF	0
Hzm173	2.3
Poli925TUF	2.3
Poli746TUF	2.3
Poli1762TUF	2.3
Poli1541TUF	4.5
AB275475	6.7
Poli2004TUF	15.7
Poli1136TUF	22.4
Poli880TUF	24.6
Poli853TUF	24.6
Poli99MHFS	33.6
Chrom JF3f
Poli1821TUF	0
H138		0
Poli146TUF	2.2
Chrom JF3f'
Poli1289TUF	0
Poli924TUF 0
Poli1831TUF	0
Poli1976TUF	0
Poli978TUF	0
Poli219TUF	0
Poli1495TUF	0
Poli1431TUF	0
Poli1402TUF	0
H145		0
Poli957TUF	0
Poli864TUF	0
Poli418TUF	0
Poli266TUF	0
Poli1826TUF	0
Poli1940TUF	0
Poli192TUF	0
Poli18-2TUF	0
Poli153TUF	0
Poli170TUF	0
Poli1968TUF	0
Poli1167TUF	0
Poli1108TUF	0
Poli1023TUF	0
Poli1103TUF	0
Poli445TUF	0
Poli59MHFS	0
Poli769TUF	0
Poli703TUF	0
Poli1477TUF	0
Poli188TUF	0
Poli54TUF	0
Poli13MHFS	0
KOP2		0
Poli13TUF	0
Poli1810TUF	0
Chrom JF3m
Poli1821TUF	0
H138	0
Poli146TUF	0
Poli1106TUF	0
Poli1289TUF	0
Poli924TUF	0
Poli1831TUF	0
Poli978TUF	0
Poli219TUF	0
Poli1455TUF	0
Poli1368TUF	0
Poli1256TUF	0
AB275464	0
H222		0
Hzm109	0
H192		0
H22		0
Poli1156TUF	0
Poli192TUF	0
Poli940TUF	0
Poli860TUF	0
Poli717TUF	0
Poli191TUF	0
Poli138TUF	0
Poli24MHFS	0
Poli1917TUF	0
Poli1907TUF	0
Poli1017TUF	0
Poli1968TUF	0
Poli1495TUF	0
Poli1431TUF	0
Poli957TUF	0
Poli864TUF	0
Poli1402TUF	0
Poli266TUF	0
Poli1826TUF	0
Poli1940TUF	0
Poli18-2TUF	0
Poli153TUF	0
Poli170TUF	0
Poli1167TUF	0
Poli895TUF	0
Poli1796TUF	0
Poli1687TUF	0
Poli1108TUF	0
Poli1023TUF	0
KOP20		0
Poli1103TUF	0
Poli445TUF	4.5
Poli59MHFS	4.5
Poli769TUF	9
Poli703TUF	9
Poli1477TUF	11.2
Poli188TUF	11.2
Poli54TUF	13.4
Poli13MHFS	20.1
KOP2		24.6
Poli18-51TUF 43.2
Poli13TUF	45.4
Poli1810TUF	52.1
Chrom JF4f
Poli1359TUF	0
Poli1393TUF	16.1
Poli1109TUF	16.1
Poli1721TUF	16.1
Poli1900TUF	16.1
Poli867TUF	29.8
H172		32
Poli773TUF	32
Poli1562TUF	32
Poli1685TUF	32
Poli156TUF	32
Poli38TUF	32
Poli222TUF	34.2
Poli1908TUF	34.2
Poli1639TUF	36.4
Poli1408TUF	36.4
Poli1361TUF	36.4
Poli1158TUF	36.4
Poli1600TUF	36.4
Poli453TUF	36.4
Poli1305TUF	38.6
Poli1629TUF	38.6
KOP67		38.6
Poli1258TUF	38.6
AB275470	38.6
Poli-RC35-TUF 38.6
Poli1722TUF	38.6
Poli55TUF	38.6
Poli1732TUF	38.6
Poli87MHFS	38.6
Poli211TUF	38.6
Poli716TUF	40.8
H258		43
Poli140TUF	43
Poli1481TUF	47.5
Poli1232TUF	47.5
Poli1070TUF	47.5
Poli885TUF	47.5
Poli847TUF	47.5
Poli833TUF	47.5
Poli1886TUF	47.5
Poli14MHFS	47.5
Poli1853TUF	47.5
Poli1884TUF	47.5
Poli29TUF	47.5
Poli1865TUF	49.7
Poli1072TUF	49.7
Poli181TUF	49.7
Poli1502TUF	49.7
Poli1410TUF	49.7
Poli898TUF	49.7
Poli427TUF	49.7
Poli54MHFS	49.7
Poli1734TUF	49.7
Poli950TUF	49.7
Poli142TUF	49.7
Poli1034TUF	49.7
Poli724TUF	49.7
Poli1475TUF	49.7
Poli1501TUF	49.7
Poli19TUF	49.7
Poli1418TUF	49.7
Poli115TUF	49.7
Poli128TUF	49.7
KOP74	49.7
Poli111TUF	49.7
Poli148TUF	49.7
Chrom JF4m
Poli1359TUF	0
Poli1393TUF	0
Poli1538TUF	0
Poli1109TUF	0
Poli1721TUF	0
Poli1900TUF	0
Poli867TUF	0
Poli773TUF	0
Poli1562TUF	0
Poli1685TUF	0
Poli156TUF	0
Poli38TUF	0
Poli222TUF	0
Poli1908TUF	0
Poli1639TUF	0
Poli1408TUF	0
Poli1361TUF	0
Poli1600TUF	0
Poli453TUF	0
Poli1305TUF	0
Poli1629TUF	0
KOP67		0
Poli1258TUF	0
PoliRC35TUF	0
Poli55TUF	0
Poli1722TUF	0
Poli1732TUF	0
Poli87MHFS	0
Poli211TUF	0
Poli716TUF	0
Poli1232TUF	0
Poli847TUF	0
Poli14MHFS	0
Poli1853TUF	0
Poli1884TUF	0
Poli1799TUF	0
Poli29TUF	0
Poli1865TUF	0
Poli1072TUF	0
Poli181TUF	0
Poli1502TUF	0
Poli1410TUF	0
Poli898TUF	0
Poli427TUF	0
Poli54MHFS	0
Poli950TUF	0
Poli1506TUF	0
Poli1432TUF	0
Poli1375TUF	0
H293		0
H172		0
Poli995TUF	0
Poli801TUF	0
Poli1034TUF	0
Poli724TUF	2.2
Poli1978TUF	4.4
Poli1475TUF	8.9
Poli1501TUF	11.1
Poli19TUF	13.3
Poli1418TUF	24.6
Poli115TUF	24.6
H135		33.8
Poli128TUF	55.5
KOP74		57.7
Poli111TUF	62.2
Poli148TUF	62.2
Chrom JF5f
Poli64MHFS	0
Poli1212TUF	16.1
Poli1415TUF	20.6
Poli151TUF	20.6
Poli1230TUF	25.1
Poli1047TUF	25.1
Poli236TUF	27.3
Poli1807TUF	29.5
Poli1786TUF	29.5
Poli1386TUF	29.5
Poli1020TUF	29.5
Poli1120TUF	29.5
Poli738TUF	29.5
Poli736TUF	29.5
Poli473TUF	29.5
Poli443TUF	29.5
Poli839TUF	29.5
Poli1430TUF	31.7
Poli1405TUF	31.7
Poli1974TUF	31.7
Poli68MHFS	31.7
Poli964TUF	31.7
Poli859TUF	31.7
Poli1196TUF	31.7
Poli733TUF	31.7
Chrom JF5m
Poli64MHFS	0
Poli1212TUF	0
Poli1415TUF	0
Poli151TUF	0
Poli1230TUF	0
Poli236TUF	0
Poli1386TUF	0
Poli1020TUF	0
Poli1120TUF	0
Poli738TUF	0
Poli473TUF	0
Poli443TUF	0
Poli2022TUF	0
Poli1807TUF	0
Poli1793TUF	0
Poli1786TUF	0
Poli1466TUF	0
Poli1426TUF	0
Poli1487TUF	0
Poli1388TUF	0
Poli851TUF	0
Poli726TUF	0
Poli496TUF	0
Poli485TUF	0
Poli451TUF	0
Poli416TUF	0
Poli249TUF	0
Poli1759TUF	0
Poli2009TUF	0
Poli1654TUF	0
Poli1962TUF	0
Poli118MHFS	0
Poli15-1TUF	0
Poli215TUF	0
Po89		0
Poli408TUF	2.2
Poli810TUF	4.4
Poli1293TUF	8.9
Poli780TUF	11.1
Poli1323TUF	13.3
Poli977TUF	13.3
Poli226TUF	13.3
Poli43TUF	22.3
Poli470TUF	22.3
KOP1		22.3
Poli2030TUF	29
Poli9TUF	29
Poli68MHFS	31.2
Poli964TUF	49.8
Poli859TUF	52
Poli1196TUF	56.5
Poli839TUF	63.2
Poli733TUF	63.2
Chrom JF6f
Poli1513TUF	0
Poli1483TUF	0
Poli805TUF	11.3
Poli134TUF	11.3
Poli190TUF	13.5
Chrom JF6f'
Poli1099TUF	0
Poli806TUF	6.7
Po48		6.7
KOP41		6.7
Poli1922TUF	13.4
KOP44		13.4
Poli1352TUF	13.4
Poli1188TUF	13.4
Poli1145TUF	13.4
Poli1144TUF	13.4
Poli974TUF	13.4
Poli93MHFS	13.4
Poli1578TUF	15.6
Poli1278TUF	15.6
Poli16-37TUF	15.6
Poli1441TUF	15.6
Poli1438TUF	15.6
Poli1373TUF	15.6
Poli1362TUF	15.6
Poli1215TUF	15.6
H304		15.6
Poli979TUF	15.6
Poli799TUF	15.6
Poli2043TUF	15.6
Poli845TUF	15.6
Poli817TUF	15.6
Poli1729TUF	15.6
Poli1631TUF	15.6
Poli1930TUF	15.6
Poli1003TUF	15.6
Poli2029TUF	15.6
Poli143TUF	15.6
Poli1927TUF	15.6
Poli1703TUF	15.6
Poli2040TUF	15.6
Poli2034TUF	15.6
Poli197TUF	15.6
Poli1560TUF	15.6
Poli1582TUF	15.6
Poli965TUF	15.6
Poli172TUF	15.6
Poli107TUF	15.6
Chrom JF6m
Poli805TUF	0
Poli134TUF	0
Poli806TUF	0
KOP41		0
Poli1922TUF	0
KOP44		0
Poli1352TUF	0
Poli1188TUF	0
Poli1145TUF	0
Poli1144TUF	0
Poli974TUF	0
Poli93MHFS	0
Poli1278TUF	0
Poli16-37TUF	0
Poli799TUF	0
Poli1373TUF	0
Poli1215TUF	0
Poli2043TUF	0
AB275465	0
H278		0
H164		0
Poli845TUF	0
Poli817TUF	0
Poli1729TUF	0
Poli1631TUF	2.2
Poli1930TUF	2.2
Poli1003TUF	23.4
Poli2029TUF	25.6
Poli143TUF 25.6
Poli1578TUF	36.9
Poli1927TUF	39.1
Poli1703TUF	39.1
Poli2040TUF	45.8
Poli2034TUF	45.8
Poli197TUF	45.8
Poli1560TUF	45.8
Poli1582TUF	48
Poli965TUF	48
Poli1844TUF	48
Poli172TUF	48
Poli107TUF	54.7
Chrom JF7f
Poli1493TUF	0
Poli1009TUF	0
Poli870TUF	6.7
Poli1790TUF	13.4
Poli1134TUF	17.9
Poli494TUF	17.9
Poli117TUF	22.4
Hzm158		24.6
Poli1858TUF	31.3
Poli946TUF	33.5
Poli923TUF	33.5
Poli210TUF	33.5
Poli1801TUF	33.5
Poli1945TUF	35.7
Poli1014TUF	35.7
Poli905TUF	44.7
Poli1977TUF	46.9
Poli1221TUF	46.9
Poli1485TUF	46.9
Poli1465TUF	46.9
Poli1499TUF	46.9
Poli1448TUF	46.9
Poli1867TUF	46.9
Poli1846TUF	46.9
Poli1238TUF	46.9
Hzm46		46.9
Poli1963TUF	46.9
Poli1916TUF	46.9
H250		46.9
Poli1169TUF	46.9
Poli745TUF	46.9
Poli709TUF	46.9
Poli1948TUF	46.9
Poli80MHFS	46.9
Poli117MHFS	46.9
Poli1733TUF	46.9
Poli1869TUF	46.9
Poli2046TUF	46.9
Poli11MHFS	46.9
Poli1069TUF	46.9
Poli1675TUF	46.9
Poli1671TUF	46.9
Poli112TUF	46.9
Poli50TUF	46.9
Pol-5*		46.9
Poli1281TUF	46.9
Poli1758TUF	46.9
Poli16-77TUF	46.9
Poli171TUF	46.9
Poli177TUF	46.9
Poli1761TUF	46.9
Poli1785TUF	46.9
Poli968TUF	46.9
Poli18-55TUF	46.9
Chrom JF7m
Poli1493TUF	0
Poli1134TUF	0
Poli494TUF	0
Poli117TUF	0
Poli1858TUF	0
Poli946TUF	0
Poli210TUF	0
Poli1485TUF	0
Poli1801TUF	0
Poli905TUF	0
Poli2046TUF	0
Poli1977TUF	0
Poli1674TUF	0
Poli992TUF	0
Poli1566TUF	0
Poli1465TUF	0
Poli1422TUF	0
Poli1421TUF	0
Poli1269TUF	0
Poli1255TUF	0
Poli1238TUF	0
Hzm127		0
Hzlg1-6		0
Hzm150		0
H168		0
Poli1169TUF	0
Poli1128TUF	0
Poli1319TUF	0
Poli1075TUF	0
Poli827TUF	0
Poli809TUF	0
Poli803TUF	0
Poli745TUF	0
Poli709TUF	0
Poli426TUF	0
Poli1921TUF	0
Poli159TUF	0
Poli113MHFS	0
Poli2008TUF	0
Poli1945TUF	0
Poli1014TUF	0
Poli80MHFS	0
Poli11MHFS	0
Poli2021TUF	0
Poli1869TUF	0
Poli117MHFS	0
Poli1790TUF	0
Poli1916TUF	0
Poli1948TUF	0
Poli1743TUF	0
Poli1712TUF	0
Poli1733TUF	0
Poli164TUF	0
Poli1983TUF	0
Poli1675TUF	0
Poli1671TUF	0
Poli1435TUF	0
Poli112TUF	0
Poli1031TUF	0
Poli50TUF	2.2
Pol-5*		2.2
Poli459TUF	2.2
Poli1281TUF	2.2
Poli16-77TUF	2.2
Poli171TUF	4.4
Poli1758TUF	6.6
Poli1069TUF	13.3
Poli1873TUF	20
Poli177TUF	24.5
Poli1761TUF	29
Poli1785TUF	31.2
Poli968TUF	42.5
Poli18-55TUF	42.5
Po33		56.2
Chrom JF8f
Poli1233TUF	0
Poli943TUF	2.2
Poli840TUF	2.2
Poli248TUF	2.2
Poli5MHFS	2.2
Poli51TUF	4.4
Poli1118TUF	4.4
Poli852TUF	4.4
Poli1903TUF	4.4
Poli720TUF	4.4
Poli846TUF	6.6
Poli47MHFS	6.6
Poli1877TUF	6.6
Poli1825TUF	6.6
Poli1354TUF	8.8
H146		8.8
Poli1149TUF	8.8
Poli1140TUF	8.8
Poli800TUF	8.8
Poli702TUF	8.8
Poli1016TUF	8.8
Poli468TUF	8.8
Poli1715TUF	8.8
Poli937TUF	8.8
Poli931TUF	8.8
Poli126TUF	8.8
Poli166TUF	8.8
Poli66MHFS	8.8
Poli194TUF	8.8
Poli106TUF	8.8
Poli1183TUF	8.8
Poli1726TUF	8.8
Poli1725TUF	8.8
Poli1752TUF	8.8
Poli206TUF	8.8
Poli162TUF	8.8
Poli1190TUF	8.8
Poli136TUF	8.8
Poli1840TUF 8.8
Poli202TUF	8.8
Poli1512TUF	8.8
Poli1848TUF	8.8
Poli116TUF	8.8
Chrom JF8m
Poli1233TUF	0
Poli943TUF	0
Poli840TUF	0
Poli5MHFS	0
Poli51TUF	0
Poli1118TUF	0
Poli852TUF	0
Poli1903TUF	0
Poli846TUF	0
Poli1877TUF	0
Poli1825TUF	0
H146		0
Poli1149TUF	0
Poli1140TUF	0
Poli937TUF	0
Poli931TUF	0
Poli1757TUF	0
Poli800TUF	0
Poli702TUF	0
Poli1450TUF	0
Poli468TUF	0
Poli429TUF	0
Poli1806TUF	0
Poli62MHFS	0
Poli1016TUF	0
Poli47MHFS	0
Poli126TUF	0
Poli166TUF	0
Poli66MHFS	0
Poli1398TUF	0
Poli194TUF	0
Poli106TUF	0
Poli1183TUF	4.5
Poli1725TUF	4.5
Poli1726TUF	4.5
Poli1752TUF	6.7
Poli206TUF	8.9
Poli162TUF	17.9
Poli1190TUF	20.1
Poli136TUF	22.3
Poli1840TUF	22.3
Poli202TUF	29
KOP60		29
Poli1512TUF	29
Poli1848TUF	29
Poli116TUF	29
Chrom JF9f
Poli1379TUF	0
H286		2.2
Poli1246TUF	4.4
Poli1813TUF	6.6
Poli1314TUF	8.8
Poli2024TUF	8.8
Poli1343TUF	24.9
AB275463	24.9
Poli260TUF	24.9
H311		36.2
H187		36.2
Poli185TUF	38.4
Poli1998TUF	40.6
Poli1964TUF	40.6
Poli1302TUF	40.6
Poli1174TUF	40.6
Poli1888TUF	40.6
Poli434TUF	40.6
Poli240TUF	40.6
Poli1472TUF	42.8
Poli1272TUF	42.8
Poli1240TUF	42.8
Poli1207TUF	42.8
KOP23		42.8
Poli1147TUF	42.8
Poli1143TUF	42.8
Poli837TUF	42.8
Poli788TUF	42.8
Poli160TUF	42.8
Poli31MHFS	42.8
Poli1893TUF	42.8
Poli30MHFS	42.8
Poli1724TUF	42.8
Poli180TUF	42.8
Poli201TUF	45
Poli1751TUF	45
Poli1239TUF	45
H306		45
Poli1208TUF	45
Poli973TUF	45
Poli947TUF	45
Poli844TUF	45
Poli754TUF	45
Poli639TUF	45
Poli227TUF	45
Poli163TUF	45
Po91		45
Poli1934TUF	45
Poli1982TUF	45
Poli1936TUF	45
Poli1035TUF	45
Poli477TUF	45
Poli1372TUF	45
Poli16-39TUF	45
Poli1952TUF	45
Poli1058TUF	45
Poli129TUF	45
Poli1297TUF	45
Poli1126TUF	45
Poli876TUF	45
Polli1928TUF	45
Poli182TUF	45
Poli1242TUF	45
Chrom JF9m
Poli1379TUF 0
Poli1246TUF 0
Poli2024TUF 0
Poli1314TUF 0
Poli260TUF 0
Poli1343TUF 0
Poli185TUF 0
Poli1392TUF	0
Poli1174TUF 0
Poli1272TUF	0
Poli1240TUF	0
Poli1239TUF	0
AB275463	0
AB275461	0
H207		0
Poli1207TUF	0
Poli1206TUF	0
Poli1472TUF 0
Poli1147TUF	0
Poli1143TUF	0
Poli1112TUF	0
Poli1913TUF	0
KOP23		0
Poli973TUF	0
Poli947TUF	0
Poli837TUF	0
Poli788TUF	0
Poli764TUF	0
Poli639TUF	0
Poli617TUF	0
Poli474TUF	0
Poli180TUF	0
Poli1724TUF	0
Poli420TUF	0
Poli163TUF	0
Po91		0
Poli1893TUF	0
Poli1751TUF	0
Poli1982TUF	2.2
Poli1936TUF	2.2
Poli502TUF	2.2
Poli1035TUF	11.2
Poli477TUF	15.7
Poli1372TUF	24.7
Poli16-39TUF	31.4
Poli1952TUF	33.6
Poli1058TUF	33.6
Poli129TUF	33.6
Poli1297TUF	33.6
Poli1126TUF	33.6
Poli876TUF	33.6
Poli1928TUF	33.6
Poli1458TUF	54.8
Poli1013TUF	54.8
KOP18		54.8
Poli182TUF	54.8
Poli1242TUF	54.8
Chrom JF10f
Poli1419TUF	0
Poli1177TUF	0
Poli753TUF	9
Poli1135TUF	18
Poli1924TUF	20.2
Poli1681TUF	22.4
Poli831TUF	36.1
Poli1437TUF	38.3
Poli1110TUF	40.5
Poli1007TUF	40.5
Poli1847TUF	42.7
Poli1412TUF	44.9
Poli821TUF	49.4
Poli1378TUF	49.4
Poli1850TUF	49.4
Poli1283TUF	49.4
Poli439TUF	49.4
Po42		49.4
Poli890TUF	49.4
Poli1320TUF	51.6
Poli1038TUF	51.6
Poli1417TUF	51.6
Poli1329TUF	51.6
H208		51.6
H205		51.6
H130		51.6
H149		51.6
Poli1200TUF	51.6
Poli1161TUF	51.6
Poli261TUF	51.6
Poli83MHFS	51.6
Poli807TUF	51.6
Poli1740TUF	51.6
Poli1735TUF	51.6
Poli1662TUF	51.6
Poli1516TUF	51.6
Poli34TUF	51.6
Poli659TUF	51.6
Poli1949TUF	51.6
Poli1647TUF	51.6
Poli1434TUF	51.6
Poli1905TUF	51.6
Poli1904TUF	51.6
Poli1291TUF	51.6
Poli428TUF	51.6
Poli158TUF	51.6
Poli1731TUF	51.6
Poli1288TUF	51.6
Poli1261TUF	51.6
Poli13-2TUF	51.6
Poli972TUF	51.6
Poli1851TUF	51.6
Poli144TUF	51.6
Chrom JF10m
Poli1419TUF	0
Poli1177TUF	0
Poli753TUF	0
Poli1135TUF	0
Poli1924TUF	0
Poli1681TUF	0
Poli831TUF	0
Poli1437TUF	0
Poli1110TUF	0
Poli1007TUF	0
Poli1847TUF	0
Poli1412TUF	0
Poli821TUF	0
Poli807TUF	0
Poli797TUF	0
Poli1943TUF	0
Poli1378TUF	0
Poli1283TUF	0
Poli1850TUF	0
Poli439TUF	0
Poli890TUF	0
Poli261TUF	0
Poli83MHFS	0
Poli1920TUF	0
Poli52MHFS	0
Poli37MHFS	0
Poli1161TUF	0
Poli1705TUF	0
Poli101TUF	0
Po42		0
Pol-2*		0
Poli1740TUF	0
Poli1457TUF	0
Poli1436TUF	0
Poli1315TUF	0
AB275472	0
H243		0
H183		0
H150		0
Poli1200TUF	0
Poli1663TUF	0
Poli1320TUF	0
Poli34TUF	0
Poli1038TUF	0
Poli1516TUF	0
Poli951TUF	0
Poli659TUF	2.2
Poli1949TUF	2.2
Poli1647TUF	2.2
Poli1434TUF	2.2
Po15		2.2
Poli1905TUF	2.2
Poli1904TUF	2.2
Poli1291TUF	2.2
Poli428TUF	2.2
Poli158TUF	2.2
Poli1662TUF	2.2
Poli1731TUF	4.4
Poli1288TUF	4.4
Poli1261TUF	4.4
Poli741TUF	4.4
Poli13-2TUF	4.4
Poli972TUF	6.6
Poli1851TUF	27.8
Poli467TUF	39.1
Poli144TUF	39.1
Chrom JF11f
Poli1642TUF	0
Poli1879TUF	16.1
Poli1795TUF	29.8
Poli1266TUF	36.5
Poli1113TUF	52.6
Hzm116		52.6
Poli729TUF	52.6
Poli907TUF	52.6
Poli871TUF	52.6
Poli425TUF	52.6
Poli949TUF	52.6
Poli1895TUF	52.6
Poli495TUF	52.6
Poli934TUF	52.6
Poli1896TUF	52.6
Poli908TUF	52.6
Poli750TUF	52.6
Poli500TUF	52.6
KOP14		52.6
Poli174TUF	52.6
Chrom JF11m
Poli452TUF	0
Poli132TUF	0
Poli1642TUF	0
Poli131TUF	0
Poli1618TUF	0
Poli1309TUF	0
Poli104MHFS	0
Poli1879TUF	0
Poli1795TUF	0
Po26		0
Hzm80		0
Poli112MHFS	0
Poli111MHFS	0
Poli1841TUF	0
Poli1787TUF	0
Poli1776TUF	0
Poli1746TUF	0
Poli1445TUF	0
Poli1439TUF	0
Poli1351TUF	0
Poli1328TUF	0
Poli1198TUF	0
Poli1184TUF	0
Poli958TUF	0
Poli981TUF	0
Poli915TUF	0
Poli884TUF	0
Poli657TUF	0
Poli275TUF	0
Poli16-19TUF	0
Poli1816TUF	0
Poli1113TUF	2.2
Poli1222TUF	2.2
Hzm116		2.2
Poli729TUF	2.2
Poli2036TUF	2.2
Poli413TUF	2.2
Po83		2.2
Poli907TUF	8.9
Poli871TUF	8.9
Poli425TUF	11.1
Poli949TUF	17.8
Poli1895TUF	24.5
Poli495TUF	26.7
Poli934TUF	28.9
Poli1896TUF	35.6
Poli908TUF	40.1
H144		42.3
Poli750TUF	42.3
Poli500TUF	46.8
KOP14		46.8
Poli174TUF	51.3
Chrom JF12f
Poli969TUF	0
Poli911TUF	18.6
Poli1770TUF	27.6
Poli1TUF	27.6
Poli1327TUF	29.8
Poli1620TUF	29.8
Poli1617TUF	29.8
Poli945TUF	29.8
Poli48MHFS	29.8
Poli1478TUF	38.8
Poli1377TUF	38.8
Poli458TUF	38.8
Poli1862TUF	38.8
Poli1505TUF	41
Poli1772TUF	41
Poli1444TUF	41
Poli1510TUF	43.2
Poli9-62TUF	43.2
Poli1474TUF	43.2
Poli1339TUF	43.2
H148		43.2
Poli1199TUF	43.2
Poli13-6TUF	43.2
Poli959TUF	43.2
Poli879TUF	43.2
Poli861TUF	43.2
Poli1874TUF	43.2
Poli719TUF	43.2
Poli179TUF	43.2
Poli149TUF	43.2
Poli50MHFS	43.2
Poli1707TUF	43.2
Poli1870TUF	43.2
Poli1766TUF	43.2
Poli2031TUF	43.2
Poli1987TUF	43.2
Poli1970TUF	43.2
Poli1947TUF	43.2
Poli1861TUF	43.2
Poli1399TUF	43.2
Poli1166TUF	43.2
Poli891TUF	43.2
Poli436TUF	43.2
Poli1515TUF	43.2
Poli2006TUF	43.2
Poli1716TUF	43.2
Poli712TUF	43.2
Poli212TUF	43.2
Poli1424TUF	43.2
Poli1374TUF	43.2
Poli152TUF	43.2
Poli2016TUF	43.2
Poli708TUF	43.2
Po35		43.2
Poli16-24TUF	43.2
Poli953TUF	43.2
Poli1824TUF	43.2
Poli38MHFS	43.2
Poli1711TUF	45.4
Po20		45.4
Poli1700TUF	45.4
Poli1308TUF	45.4
Chrom JF12m
Poli969TUF	0
Poli911TUF	0
Poli1770TUF	0
Poli1TUF	0
Poli1327TUF	0
Poli1620TUF	0
Poli1617TUF	0
Poli945TUF	0
Poli48MHFS	0
Poli1478TUF	2.2
Poli1377TUF	2.2
Poli458TUF	2.2
Poli1862TUF	2.2
Poli1772TUF	2.2
Poli1444TUF	2.2
Poli1199TUF	2.2
Poli13-6TUF	2.2
Poli879TUF	2.2
Poli861TUF	2.2
Poli1511TUF	2.2
Poli1766TUF	2.2
Poli1870TUF	2.2
Poli1874TUF	2.2
Poli149TUF	2.2
Poli104TUF	2.2
Poli16-911TUF	4.4
Poli1399TUF	4.4
Poli1166TUF	4.4
Poli2031TUF	4.4
Poli1987TUF	4.4
Poli1861TUF	4.4
Poli1947TUF	4.4
Poli1970TUF	4.4
Poli891TUF	6.6
Poli436TUF	6.6
Poli1515TUF	13.3
H148		13.3
Poli2006TUF	13.3
Poli1716TUF	13.3
Poli712TUF	13.3
Poli212TUF	13.3
Poli1424TUF	24.6
Poli1374TUF	31.3
Poli152TUF	45
Poli2016TUF	47.2
Poli708TUF	49.4
Po35		49.4
Poli16-24TUF	49.4
Poli953TUF	53.9
Poli2027TUF	56.1
Poli1824TUF	56.1
Poli38MHFS	58.3
H122		62.9
Po20		65.2
Poli1700TUF	65.2
Chrom JF13f
Poli1660TUF	0
Poli878TUF	0
Poli1797TUF	0
Poli1249TUF	0
Poli609TUF	0
Poli444TUF	0
Poli430TUF	0
Poli10MHFS	2.2
Pol-4*		2.2
Poli1942TUF	2.2
Poli1610TUF	2.2
Poli187TUF	2.2
Poli1036TUF	4.4
Poli1476TUF	4.4
Poli1262TUF	4.4
Poli1217TUF	4.4
AB275473	4.4
H13		4.4
Poli1123TUF	4.4
Poli1033TUF	4.4
Poli1951TUF	4.4
Poli825TUF	4.4
Poli411TUF	4.4
Poli402TUF	4.4
Poli145TUF	4.4
Poli18-44TUF	4.4
Poli61MHFS	4.4
Poli1253TUF	4.4
Poli489TUF	4.4
Poli405TUF	4.4
Poli2038TUF	4.4
Poli431TUF	4.4
Poli204TUF	4.4
Poli1054TUF	4.4
Poli246TUF	4.4
Poli781TUF	4.4
Poli1625TUF	4.4
Poli966TUF	4.4
Poli1809TUF	4.4
Poli1171TUF	4.4
JFMHC1		4.4
Poli1194TUF	4.4
Poli175TUF	4.4
AB275471	4.4
KOP9		4.4
Poli73MHFS	4.4
Chrom JF13m
Poli1660TUF	0
Poli1797TUF	0
Poli1249TUF	0
Poli609TUF	0
Poli444TUF	0
Poli430TUF	0
Poli10MHFS	0
Pol-4*		0
Poli1942TUF	0
Poli1610TUF	0
Poli187TUF	0
Poli1036TUF	0
Poli1262TUF	0
Poli1539TUF	0
Poli1061TUF	0
Poli17MHFS	0
Poli61MHFS	0
Poli1253TUF	0
Poli1446TUF	0
Poli1385TUF	0
Poli1380TUF	0
H271		0
Poli1205TUF	0
Poli1123TUF	0
Poli1033TUF	0
Poli939TUF	0
Poli825TUF	0
Poli480TUF	0
Poli411TUF	0
Poli402TUF	0
Poli145TUF	0
Poli18-44TUF	0
Poli489TUF	2.2
Poli405TUF	2.2
Poli2038TUF	4.4
Poli431TUF	4.4
Poli204TUF	8.9
Poli1054TUF	8.9
Poli246TUF	13.4
Poli217TUF	13.4
Poli781TUF	13.4
Poli1625TUF	15.6
Poli966TUF	17.8
Poli1809TUF	20
Poli1171TUF	24.5
H78		26.7
JFMHC1		26.7
Poli1194TUF	40.4
AB275471	54.1
KOP9		54.1
Poli73MHFS	54.1
Chrom JF14f
Poli1260TUF	0
KOP57		2.2
Poli1397TUF	2.2
Poli96MHFS	6.7
Poli818TUF	13.4
Poli1384TUF	15.6
H263		17.8
H170		24.5
Poli1839TUF	24.5
Poli1837TUF	24.5
Poli1783TUF	24.5
Poli1957TUF	26.7
Poli1756TUF	26.7
Poli1702TUF	26.7
Poli141TUF	26.7
Poli1794TUF	26.7
Poli1179TUF	31.2
Poli1939TUF	31.2
Poli1819TUF	31.2
Poli1782TUF	31.2
Poli1468TUF	31.2
Hzm122		31.2
Poli1460TUF	31.2
Poli440TUF	31.2
Poli229TUF	31.2
Poli1245TUF	31.2
Poli-RC47-TUF	31.2
Chrom JF14m
KOP57		0
Poli1397TUF	0
Poli96MHFS	0
Hzm11		0
H263		0
Poli1839TUF	0
Poli1837TUF	0
Poli1783TUF	0
Poli1179TUF	0
Poli1957TUF	0
Poli1756TUF	0
Poli141TUF	0
Poli1939TUF	0
Poli1819TUF	0
Poli1794TUF	0
Poli1782TUF	0
Poli1702TUF	0
Poli857TUF	0
Poli424TUF	0
Poli423TUF	0
Poli1460TUF	13.7
Poli440TUF	18.2
Poli229TUF	31.9
Poli1245TUF	50.5
Poli-RC47-TUF	50.5
Chrom JF15f
Poli734TUF	0
Poli1202TUF	4.5
Poli1706TUF	4.5
Poli44MHFS	4.5
Poli21MHFS	4.5
Poli121TUF	9
Poli1116TUF	13.5
Poli602TUF	13.5
Poli12MHFS	13.5
Poli768TUF	15.7
Poli1068TUF	15.7
Poli637TUF	15.7
Poli1933TUF	17.9
Poli1990TUF	17.9
Po56		17.9
Poli168TUF	17.9
Poli1213TUF	17.9
Po13		17.9
Pol-1*		17.9
Poli1276TUF	17.9
Poli877TUF	17.9
Poli1713TUF	17.9
Poli-RC15-35-TUF17.9
Poli1563TUF	17.9
Poli715TUF	17.9
Poli868TUF	17.9
Poli1234TUF	17.9
Poli39MHFS	17.9
Poli9-8TUF	17.9
Chrom JF15m
Poli734TUF	0
Poli1202TUF	0
H50		0
Poli1706TUF	0
Poli447TUF	0
Poli44MHFS	0
Poli21MHFS	0
Poli121TUF	0
Poli1116TUF	0
Poli602TUF	0
Poli12MHFS	0
Poli768TUF	0
Poli1068TUF	0
Poli1933TUF	4.5
Poli1990TUF	4.5
Po56		4.5
Poli168TUF	6.7
Po13		18
Poli1276TUF	18
Poli877TUF	18
Poli1713TUF	24.7
Poli-RC15-35-TUF29.2
Poli715TUF	33.7
Poli868TUF	45
AB275476	51.7
Poli1234TUF	51.7
Poli9-8TUF	51.7
Chrom JF16f
Poli2041TUF	0
Poli1755TUF	6.7
Poli1313TUF	8.9
Chrom JF16f'
Poli1504TUF	0
Poli887TUF	0
Poli820TUF	0
Poli471TUF	0
Poli1355TUF	0
Poli1045TUF	4.5
Poli775TUF	4.5
Poli105TUF	4.5
Poli1866TUF	4.5
Poli235TUF	4.5
Poli1503TUF	6.7
Poli1332TUF	6.7
Poli1307TUF	6.7
Poli1626TUF	6.7
Poli1586TUF	6.7
Poli1295TUF	6.7
Poli1268TUF	6.7
Poli1218TUF	6.7
Poli1067TUF	6.7
Poli998TUF	6.7
Poli1154TUF	6.7
Poli1804TUF	6.7
Poli1919TUF	6.7
Poli954TUF	6.7
Poli918TUF	6.7
Poli811TUF	6.7
Poli271TUF	6.7
Poli270TUF	6.7
Poli209TUF	6.7
Poli58MHFS	6.7
Poli1985TUF	6.7
Poli1937TUF	6.7
Poli1710TUF	6.7
Poli1728TUF	6.7
Poli199TUF	6.7
Poli829TUF	6.7
Poli1798TUF	6.7
Poli2007TUF	6.7
Poli760TUF	6.7
Poli999TUF	6.7
Poli1736TUF	6.7
Poli1449TUF	6.7
Poli1480TUF	11.2
H20		11.2
H264		11.2
Poli1301TUF	11.2
Poli1273TUF	11.2
Poli1894TUF	11.2
Poli1659TUF	11.2
OF103		11.2
Po25A		11.2
Poli711TUF	11.2
Poli252TUF	11.2
Poli1892TUF	11.2
Poli1030TUF	11.2
Poli1973TUF	11.2
Poli65MHFS	11.2
Poli1602TUF	11.2
Poli1808TUF	11.2
Poli114TUF	11.2
KOP16		11.2
Chrom JF16m
Poli2041TUF	0
Poli1755TUF	0
Poli1313TUF	0
Poli1504TUF	0
Poli887TUF	0
Poli820TUF	0
Poli471TUF	0
Poli1992TUF	0
Poli1416TUF	0
Poli1401TUF	0
Poli1400TUF	0
H54		0
Poli775TUF	0
Poli105TUF	0
Poli1866TUF	0
Poli235TUF	0
Poli1626TUF	0
Poli437TUF	0
Poli270TUF	0
Poli1897TUF	0
Poli1946TUF	0
Poli1804TUF	0
Poli1822TUF	0
Poli1154TUF	0
Poli1503TUF	0
Poli1332TUF	0
Poli1295TUF	0
Poli1067TUF	0
AB275466	0
Poli954TUF	0
Poli918TUF	0
Poli850TUF	0
Poli811TUF	0
Poli209TUF	0
Poli58MHFS	0
Poli1026TUF	0
Poli1985TUF	0
Poli1937TUF	0
Poli1710TUF	0
Poli1728TUF	0
Poli199TUF	0
Poli829TUF	2.2
Poli1798TUF	4.4
H21		4.4
Poli2026TUF	4.4
Poli2007TUF	4.4
Poli760TUF	6.6
Poli1736TUF	6.6
Poli1449TUF	8.8
Poli1301TUF	20.1
Poli1273TUF	20.1
Poli1894TUF	20.1
Poli1659TUF	20.1
OF103		20.1
Po25A		20.1
Poli711TUF	20.1
Poli252TUF	22.3
Poli1892TUF	24.5
Poli1030TUF	24.5
Poli1973TUF	26.7
Poli65MHFS	28.9
Poli1602TUF	33.4
Poli1808TUF	33.4
Poli114TUF	42.4
KOP16		49.1
Chrom JF17f
Poli1080TUF	0
Poli1915TUF	4.5
Poli9-38TUF	9
Poli1534TUF	11.2
Poli1193TUF	17.9
Poli832TUF	17.9
Poli628TUF	17.9
Po1		17.9
Poli1891TUF	17.9
Poli984TUF	20.1
Poli865TUF	20.1
Poli1898TUF	20.1
Poli1747TUF	20.1
Poli224TUF	22.3
Poli1479TUF	22.3
Poli1407TUF	22.3
Poli1326TUF	22.3
Poli1270TUF	22.3
H210		22.3
Poli1868TUF	22.3
Poli2010TUF	22.3
Poli1980TUF	22.3
Poli1189TUF	22.3
Poli1175TUF	22.3
Poli1162TUF	22.3
Poli814TUF	22.3
Poli808TUF	22.3
Poli791TUF	22.3
Poli433TUF	22.3
Poli1753TUF	22.3
Poli79MHFS	22.3
Poli2045TUF	22.3
Poli1237TUF	22.3
Poli2023TUF	22.3
Poli1241TUF	22.3
Poli1229TUF	22.3
Poli1518TUF	24.5
Poli1812TUF	24.5
Poli1176TUF	24.5
Poli1280TUF	29
Poli1275TUF	29
Poli1225TUF	29
Poli460TUF	29
Poli1235TUF	29
H285		29
Poli127TUF	29
Poli214TUF	29
Chrom JF17m
Poli1080TUF	0
Poli1915TUF	0
Poli9-38TUF	0
Poli1534TUF	0
Poli1193TUF	0
Poli832TUF	0
Poli628TUF	0
Po1		0
Poli1891TUF	0
H234		0
Poli984TUF	0
Poli865TUF	0
Poli1898TUF	0
Poli1747TUF	0
Poli224TUF	0
Poli1326TUF	0
Poli1270TUF	0
Poli1237TUF	0
Poli1189TUF	0
Poli883TUF	0
Poli814TUF	0
Poli791TUF	0
Poli491TUF	0
Poli11TUF	0
Poli79MHFS	0
Poli2045TUF	0
Poli60MHFS	0
Poli2010TUF	0
Poli32MHFS	0
Poli1748TUF	0
Poli1868TUF	0
Poli1980TUF	0
Poli1500TUF	2.2
Poli1241TUF	2.2
Poli1229TUF	2.2
Poli834TUF	2.2
Poli2023TUF	2.2
Poli1518TUF	2.2
Poli1812TUF	4.4
Poli1176TUF	4.4
Poli1225TUF	4.4
Poli460TUF	4.4
Poli1235TUF	13.4
H285		15.7
Poli127TUF	24.9
Poli214TUF	27.1
Chrom JF18f
Poli1105TUF	0
Poli1966TUF	6.7
Poli1306TUF	30.6
Poli759TUF	44.3
Poli1815TUF	58
Poli1284TUF	60.2
Poli1864TUF	60.2
Poli1347TUF	60.2
Poli1257TUF	60.2
Poli1247TUF	60.2
H246		60.2
Poli623TUF	60.2
Poli114MHFS	60.2
KOP79		60.2
Poli1589TUF	60.2
Poli422TUF	60.2
Poli1010TUF	60.2
Poli1051TUF	60.2
Poli1463TUF	60.2
Poli1730TUF	60.2
Poli70MHFS	60.2
Poli2035TUF	60.2
Poli412TUF	60.2
Poli1496TUF	60.2
Poli230TUF	60.2
Poli1312TUF	60.2
Poli836TUF	60.2
Chrom JF18m
Poli1105TUF	0
Poli1966TUF	0
Poli1306TUF	0
Poli759TUF	0
Poli1843TUF	0
Poli1815TUF	0
Poli1742TUF	0
Poli1284TUF	0
Poli1257TUF	0
Poli114MHFS	0
Poli1589TUF	2.2
Poli755TUF	2.2
Poli422TUF	2.2
Poli1010TUF	2.2
Poli1463TUF	4.4
H56		4.4
Poli1730TUF	4.4
Poli70MHFS	4.4
Poli2035TUF	6.6
Poli412TUF	13.3
Poli1496TUF	20
Poli230TUF	24.5
Poli1312TUF	26.7
Poli836TUF	26.7
Poli16-79TUF	26.7
Chrom JF19f
Poli1950TUF	0
AB275477	2.2
Poli1490TUF	2.2
Poli1220TUF	2.2
Poli975TUF	2.2
Poli243TUF	2.2
Poli186TUF	2.2
Poli108TUF	2.2
Poli1425TUF	2.2
Poli813TUF	2.2
Poli55MHFS	2.2
Poli205TUF	2.2
Chrom JF19m
Poli1950TUF	0
Poli1414TUF	0
Poli1371TUF	0
Poli1337TUF	0
Poli243TUF	0
Poli186TUF	0
Poli1425TUF	18.6
Poli813TUF	27.6
Poli55MHFS	51.5
Poli205TUF	58.2
Chrom JF20f
Poli251TUF	0
Poli272TUF	6.7
Poli881TUF	11.2
Poli1818TUF	11.2
Poli1719TUF	15.7
Poli647TUF	27
Poli955TUF	29.2
Poli1788TUF	31.4
Poli873TUF	33.6
Poli2017TUF	38.1
Poli1882TUF	38.1
Poli123TUF	38.1
Hzm118		47.1
Poli1842TUF	47.1
Poli1773TUF	47.1
Poli1779TUF	47.1
Poli406TUF	47.1
Poli2033TUF	47.1
Poli1971TUF	47.1
Poli1727TUF	47.1
Poli913TUF	47.1
Poli483TUF	47.1
Poli220TUF	47.1
Poli1433TUF	49.3
Poli1411TUF	49.3
Poli893TUF	49.3
Poli446TUF	49.3
Poli278TUF	49.3
Po58		49.3
Poli1507TUF	49.3
Poli1470TUF	49.3
Poli1406TUF	49.3
Poli1777TUF	49.3
Poli1701TUF	49.3
Poli2039TUF	49.3
Poli910TUF	49.3
Poli779TUF	49.3
Poli139TUF	49.3
Poli875TUF	49.3
Poli9-58TUF	49.3
Chrom JF20m
AB275478	0
Hzm146		0
Hzlg1-13	0
Poli2033TUF	0
Poli1958TUF	0
Poli1842TUF	0
Poli1838TUF	0
Poli1779TUF	0
Poli1773TUF	0
Poli1727TUF	0
Poli1346TUF	0
Poli1122TUF	0
Poli251TUF	0
Poli272TUF	0
Poli881TUF	0
Poli1818TUF	0
Poli1719TUF	0
Poli647TUF	0
Poli955TUF	0
Poli1788TUF	0
Poli873TUF	0
Poli2017TUF	0
Poli1882TUF	0
Poli123TUF	0
Poli1971TUF	0
Poli1569TUF	0
H266		2.2
H159		2.2
Poli913TUF	2.2
Poli483TUF	2.2
Poli220TUF	2.2
Poli1411TUF	4.4
Poli893TUF	6.6
Poli269TUF	6.6
Poli1507TUF	11.1
Poli497TUF	11.1
Poli1484TUF	15.6
Poli1470TUF	17.8
Poli1406TUF	24.5
Poli1777TUF	29
Poli1433TUF	31.2
Poli1701TUF	42.5
Poli2039TUF	47
Poli910TUF	47
Poli779TUF	47
Poli139TUF	49.2
Poli875TUF	55.9
Poli9-58TUF	55.9
Chrom JF21f
Poli113TUF	0
Poli2014TUF	0
Poli1750TUF	0
Poli1852TUF	4.5
Poli1633TUF	4.5
Poli1827TUF	13.5
Poli1318TUF	34.7
Poli1902TUF	46
Poli1364TUF	48.2
Poli1683TUF	48.2
Poli997TUF	48.2
Poli960TUF	48.2
Poli7MHFS	48.2
AB275468	50.4
AB275469	50.4
H289		50.4
Poli1925TUF	50.4
Poli1489TUF	50.4
Poli1440TUF	50.4
Poli1311TUF	50.4
Poli448TUF	50.4
Poli1803TUF	50.4
Poli1263TUF	50.4
Poli1137TUF	50.4
Poli472TUF	50.4
Poli441TUF	50.4
Poli401TUF	50.4
Poli218TUF	50.4
Poli28TUF	50.4
Poli1765TUF	50.4
Poli231TUF	50.4
Poli1494TUF	52.6
Poli1248TUF	52.6
Poli1231TUF	52.6
Poli1121TUF	52.6
Poli1443TUF	52.6
Poli922TUF	52.6
Poli492TUF	52.6
Poli1830TUF	52.6
Poli1049TUF	52.6
KOP10		52.6
Poli109MHFS	52.6
Chrom JF21m
Poli113TUF	0
Poli2014TUF	0
Poli1331TUF	0
Poli1750TUF	0
Poli1852TUF	0
Poli1633TUF	0
Poli1827TUF	0
Poli1318TUF	0
Poli1902TUF	0
Poli1364TUF	0
Poli1683TUF	0
Poli997TUF	0
Poli7MHFS	0
AB275468	0
AB275460	0
H115		0
H299		0
Poli1926TUF	0
Poli1925TUF	0
Poli1899TUF	0
Poli1803TUF	0
Poli1800TUF	0
Poli1489TUF	0
Poli1462TUF	0
Poli1440TUF	0
Poli1420TUF	0
Poli1311TUF	0
Poli1263TUF	0
Poli1137TUF	0
Poli889TUF	0
Poli472TUF	0
Poli441TUF	0
Poli414TUF	0
Poli401TUF	0
Poli218TUF	0
Poli28TUF	0
Poli1765TUF	2.2
Poli492TUF	2.2
Poli231TUF	2.2
H289		2.2
Poli1443TUF	2.2
Poli1394TUF	2.2
Poli922TUF	2.2
Poli102TUF	4.4
Chrom JF22f
Poli2042TUF	0
OF104		2.2
Poli1754TUF	2.2
Poli1723TUF	6.7
Poli1579TUF	11.2
[truncated: 398 more rows]
