# Supplementary material for: A second generation genetic linkage map of Japanese flounder (Paralichthys olivaceus)
Source: BMC Genomics. 2010 Oct 11;11:554. doi: 10.1186/1471-2164-11-554 (PMC3091703; doi:10.1186/1471-2164-11-554)
Supplement: Additional file 6 — Annotation of SNPs in the BACE map against Tetradon and zebrafish, genomes. SNPs ID, linkage groups in Japanese flounder, hypothetical proteins and their map positions of Tetraodon and zebrafish. [file 1471-2164-11-554-S6.XLS]

## Sheet: JF_Table3
Japanese flounder		Tetraodon nigroviridis			Danio rerio
LG	SNP ID	Chromosome	Region		Chromosome	Region
JF-1	Hzm17	9	9: 5,422,919-7,010,771	[3e-27] emb|CAG11291| Ribosomal_L32_L32e	22	22: 33,574,939-33,579,883	[1e-25] emb|CAP09552| novel protein similar to vertebrate ribosomal protein L32 (RPL32)
	Hzlg1-8	9	9: 5,422,919-7,010,771	[1e-27]emb|CAG11291| Ribosomal_L32_L32e	22	22: 33,574,939-33,579,883	[6e-26] emb|CAP09552| novel protein similar to vertebrate ribosomal protein L32 (RPL32)
JF-2	H211	10	10: 3,820,732-9,201,157	[5e-23] emb|CAG10697| Phospholipase D	17	17: 1,851,082-1,864,634	[7e-17] ref|XP_001921976| similar to Phospholipase D4 (PLD 4)
JF-3	AB275464	2	2: 18,225,658-19,340,411	[8e-50] emb|CAF98992| Gap junction channel protein cysteine-rich domain	9	9: 50,022,496-50,032,720	[3e-30] emb|CAQ14841| connexin 43.4
	H22				23	23: 41,171,685-41,173,476	[1e-17] emb|CAQ15517| homeo box D4a
JF-4	AB275470	undetermined		[6e-58] emb|CAF95025| SOX-TCF_HMG-box	8	8: 53,052,639-53,182,988	[3e-52] ref|XP_001331400| SOX-TCF_HMG-box
JF-6	AB275465	undetermined		[1e-7] emb|CAG05361| Homeodomain	10	10: 42,860,810-42,866,439	[2e-5] ref|NP_898897| ventrally expressed dharma/bozozok antagonist
JF-7	Hzlg1-6	18	18: 2,745,485-3,038,175	[7e-20] emb|CAG01285|Ribosomal protein S6e
	Hzm158	18	18: 1,018,630-2,694,833	[6e-5] emb|CAG06144| proteasome beta type-3	6	6: 17,907,368-17,923,294	[6e-5] ref|NP_001123295| proteasome beta 3 subunit
JF-8	H146	6	6: 3,408,951-5,025,923	[1e-5] emb|CAG04248| GlyRS_RNA binding domain	24	24: 20,117,523-20,136,433	[1e-5] ref|XP_692410| GlyRS_RNA
JF-9	H286	4	4: 7,529,212-7,543,286	[3e-6] emb|CAG13273| RAD23_N	22	22: 4,197,772-4,210,708	[1e-6] emb|CAK10787| UV excision repair protein Rad23; TIGR00601
	AB275463				6	6: 25,567,828-25,572,147	[1e-67] tpg|DAA00255| Glutamine synthetase, beta-Grasp domain; pfam03951
	H311				2	2: 18,279,022-18,282,957	[8e-50] tpg|DAA00254| glutamine synthetase
JF-10	H208	8	8: 687,487-775,662	[2e-8] emb|CAF95501| unnamed protein product	16	16: 22,497,632-22,498,922	[3e-5] ref|NP_001124058| hypothetical protein LOC322327
	AB275472	8	8: 687,487-775,662	[5e-49] emb|CAF95504| Apolipoprotein	16	16: 22,465,873-22,482,109	[4e-66] gb|AAI54035| Apolipoprotein Eb Precursor
JF-11	Hzm116	13	13: 5,769,827-6,300,733	[4e-64] emb|CAG02395| LDH	25	25: 27,440,583-27,448,658	[4e-61] ref|NP_571321| L-lactate dehydrogenase A chain (LDH-A)
	Hzm80	13	13: 2,377,251-4,238,765	[9e-12] emb|CAG13105| Iso_dh	18	Zv8_NA2197: 32,994-37,979	[8e-11] ref|NP_955858| isocitrate dehydrogenase 2 (NADP+), mitochondrial
	H144				19	19: 6,531,656-6,541,287	[2e-29] ref|NP_571281| kinesin family member C1-like
JF-13	AB275473	undetermined		[2e-22] emb|CAF93740| COG5048
	AB275471	undetermined		[3e-21] emb|CAF92695| chaperonin_like	16	16: 29,176,083-29,188,511	[5e-26] ref|NP_775357| chaperonin containing TCP1, subunit 3 (gamma)
JF-14	Hzm11	7	7: 1,308,725-2,959,115	[2e-82] emb|CAF98589| heat shock 70	10	10: 27,942,985-27,947,195	[1e-79] gb|AAQ97970| Heat shock cognate 71 kDa protein (Heat shock 70 kDa protein 8)
	Hzm122	7	7: 10,294,481-10,351,848	[5e-5] emb|CAF95379| Ras_like_GTPase,
JF-15	AB275476	11	11: 2,616,124-4,134,847	[3e-29] emb|CAF96552| TGF beta	23	23: 42,163,774-42,173,507	[2e-56] ref|NP_571227| proteasome beta 6 subunit
JF-16	AB275466				11	11: 7,755,322-7,785,991	[3e-28] ref|NP_571396| bone morphogenetic protein 7a
	H21	11	11: 2,616,124-4,134,847	[8e-59] emb|CAF96491| Tubulin_FtsZ	6	6: 53,411,801-53,418,298	[9e-58] ref|XP_686874| similar to Tubulin beta-6 chain
JF-17	H210	undetermined		[7e-82] emb|CAF94447| Trypsin-like serine protease	7	7: 59,090,051-59,096,282	[6e-59| ref|XP_694456| haptoglobin
JF-19	AB275477	3	3: 262,000-1,027,097	[3e-32] emb|CAG10270| STAT protein	9	9: 41,476,572-41,481,225	[3e-24] ref|NP_956385| signal transducer and activator of transcription 1b
JF-20	AB275478				3	3: 42,829,576-42,831,321	[1e-16] ref|NP_998161| H3 histone, family 3A
	Hzm146				3	3: 42,829,576-42,831,321	[8e-27] ref|NP_998161| H3 histone, family 3A
	Hzm118	2	2: 5,429,530-7,649,467	[8e-16] emb|CAG04336| ATP synthase subunit	3	3: 12,089,662-12,100,445	[8e-16] ref|NP_001098606| ATPase, H+ transporting, lysosomal, V0 subunit c isoform 1
	H159				3	3: 42,829,576-42,831,321	[2e-23] ref|NP_998161| H3 histone, family 3A
JF-21	AB275468	1	1: 6,936,509-7,361,213	[2e-40] emb|CAG04789| GTP-binding nuclear protein, Ran	14	14: 22,982,313-22,989,980	[2e-41] ref|NP_571384| GTP-binding nuclear protein Ran (GTPase Ran)(Ras-related nuclear protein)
	AB275469	1	1: 783,604-1,032,531	[8e-78] emb|CAG01204| WD40 domain	14	14: 6,450,827-6,454,689	[1e-77] gb|AAI50408| Guanine nucleotide-binding protein subunit beta-2-like 1 (Receptor of activated protein kinase C)(RACK)
	AB275460	1	1: 203,741-614,885	[2e-21] emb|CAG06274| FBP_aldolase_I_a	14	14: 22,402,512-22,411,267	[2e-18] gb|AAH50167| Fructose-bisphosphate aldolase B
JF-23	H194	15	15: 622,627-3,438,520	[4e-4] emb|CAF97785| Predicted GTPase
JF-24	H70	3	3: 13,639,633-14,284,420	[1e-43] emb|CAG07238| Zinc finger, RING-finger domain	3	3: 29,174,699-29,180,297	[5e-26] ref|NP_001004536| ring finger protein 113A
	H55	3	3: 13,639,633-14,284,420	[5e-30] emb|CAG07212| MAC/Perforin domain, Protein kinase C conserved region 2	3	3: 28,367,216-28,374,244	[3e-30] ref|XP_001341008| similar to Perforin-1 precursor (P1) (Lymphocyte pore-forming protein) (PFP) (Cytolysin)
	H195	3	3: 13,501,513-13,517,448	[5e-22] emb|CAF90030| Nmi/IFP 35 domain (NID)	3	3: 16,520,015-16,521,241	[4e-10] ref|XP_001344053| similar to deltex 3 homolog
	H215	undetermined		[3e-20] emb|CAF90206| undetermined protein	3	3: 53,408,765-53,427,777	[5e-22] ref|CAP72055| hypothetical protein LOC100002730
	H123	3	3: 10,154,281-10,998,470	[2e-6] emb|CAG00205| TMC, RRM
