# Supplementary material for: A second generation genetic linkage map of Japanese flounder (Paralichthys olivaceus)
Source: BMC Genomics. 2010 Oct 11;11:554. doi: 10.1186/1471-2164-11-554 (PMC3091703; doi:10.1186/1471-2164-11-554)
Supplement: Additional file 7 — Oxford plot comparing the linkage maps of Japanese flounder and Tetradon/zebrafish. The observed correspondences of SNP markers derived from ESTs of Japanese flounder are indicated. Numbers indicate the number of Japanese flounder markers with NCBI-BLASTX hits to particular Tetradon and zebrafish chromosomes. [file 1471-2164-11-554-S7.XLS]

## Sheet: Sheet1
Chromosomes
		Tetraodon nigrovindis															Danio rerio
Japanese flounder		1	2	3	4	6	7	8	9	10	11	13	15	18			2	3	6	7	8	9	10	11	14	16	17	18	19	22	23	24	25
JF1									2																					2
JF2										1																	1
JF3			1																			1									1
JF4																					1
JF6																							1
JF7														2					1
JF8						1																										1
JF9					1												1		1											1
JF10								2																		2
JF11												2																1	1				1
JF13																										1
JF14							2																1
JF15											1																				1
JF16											1								1					1
JF17																				1
JF19				1																		1
JF20			1															4
JF21		3																							3
JF23													1
JF24				4														4
Table 4
